# Supplementary material for: rac-6-Eth­oxy-3,3a,4,9b-tetra­hydro-1,3-diphenyl-1H-chromeno[4,3-c]isoxazole-3a-carbonitrile
Source: Acta Crystallogr Sect E Struct Rep Online. 2012 May 5;68(Pt 6):o1660. doi: 10.1107/S160053681201906X (PMC3379258; doi:10.1107/S160053681201906X)
Supplement: Supplementary file 1 [file e-68-o1660-sup1.cif]

##############################################################################
#                                                                            #
# This CIF contains the data in a paper accepted for publication in          #
# Acta Crystallographica Section E. It conforms to the requirements of       #
# Notes for Authors for Acta Crystallographica Section E, and has been       #
# peer reviewed under the auspices of the IUCr Commission on Journals.       #
#                                                                            #
# Full details of the Crystallographic Information File format               #
# are given in the paper "The Crystallographic Information File (CIF):       #
# a New Standard Archive File for Crystallography" by S. R. Hall, F. H.      #
# Allen and I. D. Brown [Acta Cryst. (1991), A47, 655-685].                  #
#                                                                            #
# The current version of the core CIF dictionary is obtainable from          #
# ftp://ftp.iucr.org/pub/cif_core.dic.                                       #
#                                                                            #
# Software is freely available for graphical display of the structure(s)     #
# in this CIF. For information consult the CIF software page                 #
# http://www.iucr.org/resources/cif/software.                                #
#                                                                            #
# This file may be used for bona fide research purposes within the           #
# scientific community so long as proper attribution is given to the journal # 
# article from which it was obtained.                                        #
#                                                                            #
##############################################################################
data_I
_audit_creation_method     SHELXL-97
_chemical_name_systematic
;
<i>rac</i>-6-Ethoxy-3,3a,4,9b-tetrahydro-1,3-diphenyl-1<i>H</i>-
chromeno[4,3-<i>c</i>]isoxazole-3a-carbonitrile
;
_chemical_name_common     ?
_chemical_formula_moiety     'C25 H22 N2 O3'
_chemical_formula_sum     'C25 H22 N2 O3'
_chemical_formula_iupac     'C25 H22 N2 O3'
_chemical_formula_weight     398.45
_chemical_melting_point     ?
_symmetry_cell_setting     monoclinic
_symmetry_space_group_name_H-M     'P 21/c'
_symmetry_space_group_name_hall     '-P 2ybc'
loop_
    _symmetry_equiv_pos_as_xyz
    'x, y, z'
    '-x, y+1/2, -z+1/2'
    '-x, -y, -z'
    'x, -y-1/2, z-1/2'
_cell_length_a     15.2994(9)
_cell_length_b     7.5421(5)
_cell_length_c     18.7248(12)
_cell_angle_alpha     90.00
_cell_angle_beta     107.596(4)
_cell_angle_gamma     90.00
_cell_volume     2059.6(2)
_cell_formula_units_Z     4
_cell_measurement_reflns_used     5109
_cell_measurement_theta_min     1.40
_cell_measurement_theta_max     28.31
_cell_measurement_temperature     298(2)
_cell_special_details     ?
_exptl_crystal_description     block
_exptl_crystal_colour     colourless
_exptl_crystal_size_max     0.20
_exptl_crystal_size_mid     0.15
_exptl_crystal_size_min     0.10
_exptl_crystal_density_diffrn     1.285
_exptl_crystal_density_meas     ?
_exptl_crystal_density_method     'not measured'
_exptl_crystal_F_000     840
_exptl_absorpt_coefficient_mu     0.085
_exptl_absorpt_correction_type     none
_exptl_absorpt_process_details     ?
_exptl_absorpt_correction_T_min     ?
_exptl_absorpt_correction_T_max     ?
_exptl_special_details     ?
_diffrn_ambient_temperature     298(2)
_diffrn_radiation_type     MoK\a
_diffrn_radiation_wavelength     0.71073
_diffrn_radiation_source     'fine-focus sealed tube'
_diffrn_radiation_monochromator     graphite
_diffrn_measurement_device_type     'Bruker SMART APEXII area-detector'
_diffrn_measurement_method     '\w and \f scans'
_diffrn_detector_area_resol_mean     ?
_diffrn_reflns_number     18432
_diffrn_reflns_av_R_equivalents     0.0286
_diffrn_reflns_av_sigmaI/netI     0.0381
_diffrn_reflns_theta_min     1.40
_diffrn_reflns_theta_max     28.31
_diffrn_reflns_theta_full     28.31
_diffrn_measured_fraction_theta_max     0.998
_diffrn_measured_fraction_theta_full     0.998
_diffrn_reflns_limit_h_min     -20
_diffrn_reflns_limit_h_max     20
_diffrn_reflns_limit_k_min     -10
_diffrn_reflns_limit_k_max     10
_diffrn_reflns_limit_l_min     -20
_diffrn_reflns_limit_l_max     24
_diffrn_standards_number     ?
_diffrn_standards_interval_count     ?
_diffrn_standards_interval_time     ?
_diffrn_standards_decay_%     ?
_refine_special_details
;
Refinement of <i>F</i>^2^ against ALL reflections. The weighted <i>R</i>-factor
<i>wR</i> and goodness of fit <i>S</i> are based on <i>F</i>^2^, conventional
<i>R</i>-factors <i>R</i> are based on <i>F</i>, with <i>F</i> set to zero for
negative <i>F</i>^2^. The threshold expression of <i>F</i>^2^ >
\s(<i>F</i>^2^) is used only for calculating <i>R</i>-factors(gt) <i>etc</i>.
and is not relevant to the choice of reflections for refinement.
<i>R</i>-factors based on <i>F</i>^2^ are statistically about twice as large
as those based on <i>F</i>, and <i>R</i>- factors based on ALL data will be
even larger.
;
_reflns_number_total     5109
_reflns_number_gt     2805
_reflns_threshold_expression     I>2sigma(I)
_refine_ls_structure_factor_coef     Fsqd
_refine_ls_matrix_type     full
_refine_ls_R_factor_all     0.1032
_refine_ls_R_factor_gt     0.0510
_refine_ls_wR_factor_gt     0.1368
_refine_ls_wR_factor_ref     0.1639
_refine_ls_goodness_of_fit_ref     1.039
_refine_ls_restrained_S_all     1.039
_refine_ls_number_reflns     5109
_refine_ls_number_parameters     271
_refine_ls_number_restraints     0
_refine_ls_hydrogen_treatment     constr
_refine_ls_weighting_scheme     calc
_refine_ls_weighting_details
         'calc w=1/[\s^2^(Fo^2^)+(0.0749P)^2^+0.2385P] where P=(Fo^2^+2Fc^2^)/3'
_atom_sites_solution_hydrogens     geom
_atom_sites_solution_primary     direct
_atom_sites_solution_secondary     difmap
_refine_ls_shift/su_max     0.008
_refine_ls_shift/su_mean     0.001
_refine_diff_density_max     0.239
_refine_diff_density_min     -0.177
_refine_ls_extinction_method     none
_refine_ls_extinction_coef     ?
loop_
    _atom_type_symbol
    _atom_type_description
    _atom_type_scat_dispersion_real
    _atom_type_scat_dispersion_imag
    _atom_type_scat_source
    'C' 'C' 0.0033 0.0016
                         'International Tables Vol C Tables 4.2.6.8 and 6.1.1.4'
    'H' 'H' 0.0000 0.0000
                         'International Tables Vol C Tables 4.2.6.8 and 6.1.1.4'
    'N' 'N' 0.0061 0.0033
                         'International Tables Vol C Tables 4.2.6.8 and 6.1.1.4'
    'O' 'O' 0.0106 0.0060
                         'International Tables Vol C Tables 4.2.6.8 and 6.1.1.4'
_computing_data_collection     'APEX2 (Bruker, 2008)'
_computing_cell_refinement     'SAINT (Bruker, 2008)'
_computing_data_reduction     'SAINT (Bruker, 2008)'
_computing_structure_solution     'SHELXS97 (Sheldrick, 2008)'
_computing_structure_refinement     'SHELXL97 (Sheldrick, 2008)'
_computing_molecular_graphics
                              'ORTEP-3 (Farrugia, 1997) and PLATON (Spek, 2009)'
_computing_publication_material
;
SHELXL97 (Sheldrick, 2008),  PLATON (Spek, 2009) and publCIF
(Westrip, 2010)
;
loop_
    _atom_site_type_symbol
    _atom_site_label
    _atom_site_fract_x
    _atom_site_fract_y
    _atom_site_fract_z
    _atom_site_U_iso_or_equiv
    _atom_site_adp_type
    _atom_site_calc_flag
    _atom_site_refinement_flags
    _atom_site_occupancy
    _atom_site_symmetry_multiplicity
    _atom_site_disorder_assembly
    _atom_site_disorder_group
    O O1 0.74167(9) 0.45965(16) 0.72376(7) 0.0602(4) Uani d . 1 1 . .
    O O2 0.88519(9) -0.03937(17) 0.68806(7) 0.0612(4) Uani d . 1 1 . .
    O O3 0.59365(9) 0.65386(17) 0.67710(8) 0.0672(4) Uani d . 1 1 . .
    N N1 0.81401(10) 0.0634(2) 0.63282(8) 0.0543(4) Uani d . 1 1 . .
    C C7 0.74962(12) 0.0946(2) 0.67721(10) 0.0476(4) Uani d . 1 1 . .
    H H7 0.7257 -0.0189 0.6887 0.057 Uiso calc R 1 1 . .
    C C8 0.81684(12) 0.1717(2) 0.74828(10) 0.0514(5) Uani d . 1 1 . .
    C C1 0.67024(13) 0.3889(2) 0.66889(10) 0.0502(4) Uani d . 1 1 . .
    C C6 0.67181(12) 0.2174(2) 0.64144(9) 0.0483(4) Uani d . 1 1 . .
    C C12 0.94613(12) -0.0419(3) 0.82161(11) 0.0556(5) Uani d . 1 1 . .
    C C11 0.90766(13) 0.0711(3) 0.75323(11) 0.0561(5) Uani d . 1 1 . .
    H H11 0.9542 0.1573 0.7500 0.067 Uiso calc R 1 1 . .
    C C20 0.77892(12) -0.0486(3) 0.56829(11) 0.0548(5) Uani d . 1 1 . .
    C C9 0.82649(14) 0.3691(2) 0.73450(11) 0.0600(5) Uani d . 1 1 . .
    H H9A 0.8727 0.4202 0.7770 0.072 Uiso calc R 1 1 . .
    H H9B 0.8466 0.3845 0.6905 0.072 Uiso calc R 1 1 . .
    C C2 0.59079(13) 0.4927(2) 0.64301(10) 0.0542(5) Uani d . 1 1 . .
    C C5 0.59528(13) 0.1560(3) 0.58543(10) 0.0568(5) Uani d . 1 1 . .
    H H5 0.5957 0.0426 0.5660 0.068 Uiso calc R 1 1 . .
    C C17 1.02141(13) 0.0150(3) 0.87856(12) 0.0701(6) Uani d . 1 1 . .
    H H17 1.0493 0.1221 0.8738 0.084 Uiso calc R 1 1 . .
    C C10 0.78370(14) 0.1491(3) 0.81384(11) 0.0583(5) Uani d . 1 1 . .
    C C3 0.51685(14) 0.4285(3) 0.58771(11) 0.0620(5) Uani d . 1 1 . .
    H H3 0.4646 0.4981 0.5695 0.074 Uiso calc R 1 1 . .
    C C18 0.50900(15) 0.7498(3) 0.66297(12) 0.0695(6) Uani d . 1 1 . .
    H H18A 0.4604 0.6702 0.6658 0.083 Uiso calc R 1 1 . .
    H H18B 0.4922 0.8014 0.6132 0.083 Uiso calc R 1 1 . .
    C C21 0.75973(14) 0.0310(3) 0.49899(12) 0.0689(6) Uani d . 1 1 . .
    H H21 0.7702 0.1517 0.4956 0.083 Uiso calc R 1 1 . .
    C C4 0.51968(14) 0.2608(3) 0.55889(11) 0.0645(5) Uani d . 1 1 . .
    H H4 0.4695 0.2189 0.5209 0.077 Uiso calc R 1 1 . .
    N N2 0.75559(15) 0.1391(3) 0.86341(11) 0.0825(6) Uani d . 1 1 . .
    C C13 0.90569(15) -0.2018(3) 0.83037(13) 0.0706(6) Uani d . 1 1 . .
    H H13 0.8547 -0.2422 0.7928 0.085 Uiso calc R 1 1 . .
    C C24 0.72930(16) -0.3275(3) 0.50900(16) 0.0823(7) Uani d . 1 1 . .
    H H24 0.7191 -0.4485 0.5120 0.099 Uiso calc R 1 1 . .
    C C25 0.76250(14) -0.2284(3) 0.57391(13) 0.0674(6) Uani d . 1 1 . .
    H H25 0.7736 -0.2816 0.6206 0.081 Uiso calc R 1 1 . .
    C C14 0.94057(18) -0.3005(3) 0.89414(14) 0.0833(7) Uani d . 1 1 . .
    H H14 0.9130 -0.4073 0.8997 0.100 Uiso calc R 1 1 . .
    C C23 0.71127(16) -0.2466(4) 0.43976(15) 0.0866(8) Uani d . 1 1 . .
    H H23 0.6897 -0.3139 0.3964 0.104 Uiso calc R 1 1 . .
    C C22 0.72498(16) -0.0680(4) 0.43459(13) 0.0818(7) Uani d . 1 1 . .
    H H22 0.7109 -0.0137 0.3879 0.098 Uiso calc R 1 1 . .
    C C19 0.52145(18) 0.8905(3) 0.71959(13) 0.0847(7) Uani d . 1 1 . .
    H H19A 0.4654 0.9562 0.7107 0.127 Uiso calc R 1 1 . .
    H H19B 0.5696 0.9688 0.7164 0.127 Uiso calc R 1 1 . .
    H H19C 0.5374 0.8383 0.7686 0.127 Uiso calc R 1 1 . .
    C C15 1.01620(18) -0.2420(4) 0.94988(14) 0.0872(7) Uani d . 1 1 . .
    H H15 1.0403 -0.3102 0.9927 0.105 Uiso calc R 1 1 . .
    C C16 1.05552(16) -0.0852(4) 0.94225(14) 0.0865(7) Uani d . 1 1 . .
    H H16 1.1060 -0.0449 0.9804 0.104 Uiso calc R 1 1 . .
loop_
    _atom_site_aniso_label
    _atom_site_aniso_U_11
    _atom_site_aniso_U_22
    _atom_site_aniso_U_33
    _atom_site_aniso_U_12
    _atom_site_aniso_U_13
    _atom_site_aniso_U_23
    O1 0.0672(8) 0.0368(7) 0.0725(8) 0.0015(7) 0.0151(7) -0.0087(6)
    O2 0.0582(7) 0.0561(8) 0.0708(8) 0.0089(7) 0.0220(6) -0.0094(7)
    O3 0.0757(9) 0.0444(8) 0.0851(9) 0.0107(7) 0.0299(7) -0.0058(7)
    N1 0.0549(9) 0.0488(9) 0.0627(9) -0.0006(8) 0.0231(7) -0.0060(8)
    C7 0.0520(10) 0.0342(9) 0.0616(10) -0.0033(8) 0.0244(8) -0.0045(8)
    C8 0.0555(10) 0.0395(10) 0.0610(10) 0.0004(9) 0.0204(8) -0.0017(8)
    C1 0.0605(11) 0.0397(10) 0.0534(10) -0.0001(9) 0.0218(9) -0.0007(8)
    C6 0.0554(10) 0.0399(10) 0.0545(10) -0.0027(9) 0.0240(8) -0.0013(8)
    C12 0.0487(10) 0.0470(11) 0.0731(12) 0.0038(9) 0.0214(9) -0.0080(10)
    C11 0.0546(11) 0.0458(11) 0.0710(12) -0.0044(9) 0.0238(9) -0.0098(10)
    C20 0.0519(10) 0.0526(12) 0.0648(11) 0.0029(9) 0.0251(9) -0.0079(10)
    C9 0.0638(12) 0.0409(11) 0.0730(12) -0.0069(10) 0.0176(10) -0.0079(9)
    C2 0.0712(12) 0.0392(10) 0.0593(10) 0.0030(10) 0.0305(10) 0.0009(9)
    C5 0.0623(12) 0.0500(11) 0.0601(11) -0.0002(10) 0.0215(9) -0.0089(9)
    C17 0.0510(11) 0.0743(15) 0.0850(15) 0.0001(11) 0.0207(11) -0.0111(13)
    C10 0.0663(12) 0.0445(11) 0.0633(12) 0.0067(10) 0.0185(10) -0.0027(10)
    C3 0.0659(12) 0.0612(13) 0.0592(11) 0.0117(11) 0.0195(10) 0.0024(10)
    C18 0.0842(15) 0.0556(13) 0.0758(13) 0.0181(12) 0.0346(11) 0.0065(11)
    C21 0.0695(13) 0.0741(15) 0.0702(13) -0.0071(12) 0.0318(11) -0.0062(12)
    C4 0.0642(12) 0.0679(14) 0.0581(11) 0.0047(11) 0.0135(9) -0.0080(10)
    N2 0.1075(15) 0.0767(14) 0.0739(12) 0.0162(12) 0.0432(11) 0.0031(10)
    C13 0.0691(13) 0.0496(13) 0.0844(15) 0.0020(11) 0.0100(11) -0.0020(11)
    C24 0.0709(14) 0.0604(14) 0.1057(19) 0.0073(12) 0.0118(13) -0.0213(14)
    C25 0.0668(13) 0.0516(12) 0.0803(13) 0.0061(11) 0.0170(10) -0.0087(11)
    C14 0.0882(17) 0.0614(14) 0.0978(17) 0.0092(13) 0.0241(14) 0.0120(13)
    C23 0.0663(14) 0.105(2) 0.0869(18) 0.0002(15) 0.0207(12) -0.0399(17)
    C22 0.0761(15) 0.105(2) 0.0679(14) -0.0043(15) 0.0270(11) -0.0103(14)
    C19 0.1040(18) 0.0717(15) 0.0895(16) 0.0167(14) 0.0460(14) -0.0053(13)
    C15 0.0762(16) 0.093(2) 0.0865(17) 0.0249(16) 0.0158(13) 0.0133(15)
    C16 0.0588(13) 0.110(2) 0.0824(16) 0.0111(15) 0.0096(12) -0.0049(16)
_geom_special_details
;
All e.s.d.'s (except the e.s.d. in the dihedral angle between two l.s. planes)
are estimated using the full covariance matrix. The cell e.s.d.'s are taken
into account individually in the estimation of e.s.d.'s in distances, angles
and torsion angles; correlations between e.s.d.'s in cell parameters are only
used when they are defined by crystal symmetry. An approximate (isotropic)
treatment of cell e.s.d.'s is used for estimating e.s.d.'s involving l.s.
planes.
;
loop_
    _geom_bond_atom_site_label_1
    _geom_bond_atom_site_label_2
    _geom_bond_site_symmetry_2
    _geom_bond_distance
    _geom_bond_publ_flag
    O1 C1 . 1.362(2) ?
    O1 C9 . 1.426(2) ?
    O2 C11 . 1.431(2) ?
    O2 N1 . 1.4748(19) ?
    O3 C2 . 1.368(2) ?
    O3 C18 . 1.437(2) ?
    N1 C20 . 1.438(2) ?
    N1 C7 . 1.487(2) ?
    C7 C6 . 1.497(2) ?
    C7 C8 . 1.529(2) ?
    C7 H7 . 0.9800 ?
    C8 C10 . 1.473(3) ?
    C8 C9 . 1.526(3) ?
    C8 C11 . 1.561(3) ?
    C1 C6 . 1.395(2) ?
    C1 C2 . 1.403(3) ?
    C6 C5 . 1.394(2) ?
    C12 C17 . 1.380(3) ?
    C12 C13 . 1.388(3) ?
    C12 C11 . 1.502(3) ?
    C11 H11 . 0.9800 ?
    C20 C21 . 1.378(3) ?
    C20 C25 . 1.389(3) ?
    C9 H9A . 0.9700 ?
    C9 H9B . 0.9700 ?
    C2 C3 . 1.370(3) ?
    C5 C4 . 1.365(3) ?
    C5 H5 . 0.9300 ?
    C17 C16 . 1.375(3) ?
    C17 H17 . 0.9300 ?
    C10 N2 . 1.137(2) ?
    C3 C4 . 1.381(3) ?
    C3 H3 . 0.9300 ?
    C18 C19 . 1.471(3) ?
    C18 H18A . 0.9700 ?
    C18 H18B . 0.9700 ?
    C21 C22 . 1.381(3) ?
    C21 H21 . 0.9300 ?
    C4 H4 . 0.9300 ?
    C13 C14 . 1.371(3) ?
    C13 H13 . 0.9300 ?
    C24 C23 . 1.383(4) ?
    C24 C25 . 1.386(3) ?
    C24 H24 . 0.9300 ?
    C25 H25 . 0.9300 ?
    C14 C15 . 1.376(3) ?
    C14 H14 . 0.9300 ?
    C23 C22 . 1.371(4) ?
    C23 H23 . 0.9300 ?
    C22 H22 . 0.9300 ?
    C19 H19A . 0.9600 ?
    C19 H19B . 0.9600 ?
    C19 H19C . 0.9600 ?
    C15 C16 . 1.354(4) ?
    C15 H15 . 0.9300 ?
    C16 H16 . 0.9300 ?
loop_
    _geom_angle_atom_site_label_1
    _geom_angle_atom_site_label_2
    _geom_angle_atom_site_label_3
    _geom_angle_site_symmetry_1
    _geom_angle_site_symmetry_3
    _geom_angle
    _geom_angle_publ_flag
    C1 O1 C9 . . 114.04(14) ?
    C11 O2 N1 . . 103.20(12) ?
    C2 O3 C18 . . 117.52(16) ?
    C20 N1 O2 . . 106.84(13) ?
    C20 N1 C7 . . 114.86(14) ?
    O2 N1 C7 . . 99.47(12) ?
    N1 C7 C6 . . 114.78(14) ?
    N1 C7 C8 . . 99.30(13) ?
    C6 C7 C8 . . 112.86(14) ?
    N1 C7 H7 . . 109.8 ?
    C6 C7 H7 . . 109.8 ?
    C8 C7 H7 . . 109.8 ?
    C10 C8 C9 . . 109.21(15) ?
    C10 C8 C7 . . 111.77(15) ?
    C9 C8 C7 . . 107.33(15) ?
    C10 C8 C11 . . 114.76(15) ?
    C9 C8 C11 . . 110.76(15) ?
    C7 C8 C11 . . 102.66(14) ?
    O1 C1 C6 . . 122.82(16) ?
    O1 C1 C2 . . 117.10(16) ?
    C6 C1 C2 . . 119.98(17) ?
    C5 C6 C1 . . 118.78(17) ?
    C5 C6 C7 . . 120.29(16) ?
    C1 C6 C7 . . 120.58(16) ?
    C17 C12 C13 . . 118.5(2) ?
    C17 C12 C11 . . 120.17(19) ?
    C13 C12 C11 . . 121.32(18) ?
    O2 C11 C12 . . 109.16(15) ?
    O2 C11 C8 . . 104.61(14) ?
    C12 C11 C8 . . 116.01(15) ?
    O2 C11 H11 . . 108.9 ?
    C12 C11 H11 . . 108.9 ?
    C8 C11 H11 . . 108.9 ?
    C21 C20 C25 . . 120.29(19) ?
    C21 C20 N1 . . 117.04(18) ?
    C25 C20 N1 . . 122.65(18) ?
    O1 C9 C8 . . 111.13(15) ?
    O1 C9 H9A . . 109.4 ?
    C8 C9 H9A . . 109.4 ?
    O1 C9 H9B . . 109.4 ?
    C8 C9 H9B . . 109.4 ?
    H9A C9 H9B . . 108.0 ?
    O3 C2 C3 . . 124.70(18) ?
    O3 C2 C1 . . 115.63(17) ?
    C3 C2 C1 . . 119.67(17) ?
    C4 C5 C6 . . 120.53(18) ?
    C4 C5 H5 . . 119.7 ?
    C6 C5 H5 . . 119.7 ?
    C16 C17 C12 . . 120.6(2) ?
    C16 C17 H17 . . 119.7 ?
    C12 C17 H17 . . 119.7 ?
    N2 C10 C8 . . 176.6(2) ?
    C2 C3 C4 . . 120.16(19) ?
    C2 C3 H3 . . 119.9 ?
    C4 C3 H3 . . 119.9 ?
    O3 C18 C19 . . 108.52(18) ?
    O3 C18 H18A . . 110.0 ?
    C19 C18 H18A . . 110.0 ?
    O3 C18 H18B . . 110.0 ?
    C19 C18 H18B . . 110.0 ?
    H18A C18 H18B . . 108.4 ?
    C20 C21 C22 . . 120.2(2) ?
    C20 C21 H21 . . 119.9 ?
    C22 C21 H21 . . 119.9 ?
    C5 C4 C3 . . 120.78(19) ?
    C5 C4 H4 . . 119.6 ?
    C3 C4 H4 . . 119.6 ?
    C14 C13 C12 . . 120.3(2) ?
    C14 C13 H13 . . 119.8 ?
    C12 C13 H13 . . 119.8 ?
    C23 C24 C25 . . 120.0(2) ?
    C23 C24 H24 . . 120.0 ?
    C25 C24 H24 . . 120.0 ?
    C24 C25 C20 . . 119.1(2) ?
    C24 C25 H25 . . 120.4 ?
    C20 C25 H25 . . 120.4 ?
    C13 C14 C15 . . 120.2(2) ?
    C13 C14 H14 . . 119.9 ?
    C15 C14 H14 . . 119.9 ?
    C22 C23 C24 . . 120.5(2) ?
    C22 C23 H23 . . 119.7 ?
    C24 C23 H23 . . 119.7 ?
    C23 C22 C21 . . 119.7(2) ?
    C23 C22 H22 . . 120.1 ?
    C21 C22 H22 . . 120.1 ?
    C18 C19 H19A . . 109.5 ?
    C18 C19 H19B . . 109.5 ?
    H19A C19 H19B . . 109.5 ?
    C18 C19 H19C . . 109.5 ?
    H19A C19 H19C . . 109.5 ?
    H19B C19 H19C . . 109.5 ?
    C16 C15 C14 . . 119.9(2) ?
    C16 C15 H15 . . 120.0 ?
    C14 C15 H15 . . 120.0 ?
    C15 C16 C17 . . 120.5(2) ?
    C15 C16 H16 . . 119.7 ?
    C17 C16 H16 . . 119.7 ?
loop_
    _geom_torsion_atom_site_label_1
    _geom_torsion_atom_site_label_2
    _geom_torsion_atom_site_label_3
    _geom_torsion_atom_site_label_4
    _geom_torsion_site_symmetry_1
    _geom_torsion_site_symmetry_2
    _geom_torsion_site_symmetry_3
    _geom_torsion_site_symmetry_4
    _geom_torsion
    _geom_torsion_publ_flag
    C11 O2 N1 C20 . . . . -172.76(14) ?
    C11 O2 N1 C7 . . . . -53.05(15) ?
    C20 N1 C7 C6 . . . . -73.56(19) ?
    O2 N1 C7 C6 . . . . 172.81(13) ?
    C20 N1 C7 C8 . . . . 165.83(15) ?
    O2 N1 C7 C8 . . . . 52.20(14) ?
    N1 C7 C8 C10 . . . . -156.53(15) ?
    C6 C7 C8 C10 . . . . 81.46(18) ?
    N1 C7 C8 C9 . . . . 83.74(16) ?
    C6 C7 C8 C9 . . . . -38.3(2) ?
    N1 C7 C8 C11 . . . . -33.04(16) ?
    C6 C7 C8 C11 . . . . -155.05(14) ?
    C9 O1 C1 C6 . . . . 18.2(2) ?
    C9 O1 C1 C2 . . . . -165.40(15) ?
    O1 C1 C6 C5 . . . . 179.70(16) ?
    C2 C1 C6 C5 . . . . 3.4(3) ?
    O1 C1 C6 C7 . . . . 6.5(3) ?
    C2 C1 C6 C7 . . . . -169.83(15) ?
    N1 C7 C6 C5 . . . . 80.0(2) ?
    C8 C7 C6 C5 . . . . -167.23(16) ?
    N1 C7 C6 C1 . . . . -106.92(18) ?
    C8 C7 C6 C1 . . . . 5.9(2) ?
    N1 O2 C11 C12 . . . . 155.50(14) ?
    N1 O2 C11 C8 . . . . 30.73(17) ?
    C17 C12 C11 O2 . . . . 137.73(18) ?
    C13 C12 C11 O2 . . . . -44.4(2) ?
    C17 C12 C11 C8 . . . . -104.5(2) ?
    C13 C12 C11 C8 . . . . 73.4(2) ?
    C10 C8 C11 O2 . . . . 123.37(17) ?
    C9 C8 C11 O2 . . . . -112.41(17) ?
    C7 C8 C11 O2 . . . . 1.90(18) ?
    C10 C8 C11 C12 . . . . 3.1(2) ?
    C9 C8 C11 C12 . . . . 127.29(17) ?
    C7 C8 C11 C12 . . . . -118.40(17) ?
    O2 N1 C20 C21 . . . . -140.65(17) ?
    C7 N1 C20 C21 . . . . 110.10(19) ?
    O2 N1 C20 C25 . . . . 40.8(2) ?
    C7 N1 C20 C25 . . . . -68.5(2) ?
    C1 O1 C9 C8 . . . . -54.2(2) ?
    C10 C8 C9 O1 . . . . -57.5(2) ?
    C7 C8 C9 O1 . . . . 63.88(19) ?
    C11 C8 C9 O1 . . . . 175.21(14) ?
    C18 O3 C2 C3 . . . . 10.7(3) ?
    C18 O3 C2 C1 . . . . -168.42(16) ?
    O1 C1 C2 O3 . . . . -1.0(2) ?
    C6 C1 C2 O3 . . . . 175.48(15) ?
    O1 C1 C2 C3 . . . . 179.81(16) ?
    C6 C1 C2 C3 . . . . -3.7(3) ?
    C1 C6 C5 C4 . . . . -1.1(3) ?
    C7 C6 C5 C4 . . . . 172.18(17) ?
    C13 C12 C17 C16 . . . . 0.3(3) ?
    C11 C12 C17 C16 . . . . 178.19(19) ?
    O3 C2 C3 C4 . . . . -177.50(18) ?
    C1 C2 C3 C4 . . . . 1.6(3) ?
    C2 O3 C18 C19 . . . . 164.34(17) ?
    C25 C20 C21 C22 . . . . -0.7(3) ?
    N1 C20 C21 C22 . . . . -179.33(18) ?
    C6 C5 C4 C3 . . . . -1.0(3) ?
    C2 C3 C4 C5 . . . . 0.8(3) ?
    C17 C12 C13 C14 . . . . -0.4(3) ?
    C11 C12 C13 C14 . . . . -178.3(2) ?
    C23 C24 C25 C20 . . . . -1.2(3) ?
    C21 C20 C25 C24 . . . . 2.0(3) ?
    N1 C20 C25 C24 . . . . -179.50(18) ?
    C12 C13 C14 C15 . . . . -0.2(4) ?
    C25 C24 C23 C22 . . . . -0.7(4) ?
    C24 C23 C22 C21 . . . . 2.0(4) ?
    C20 C21 C22 C23 . . . . -1.3(3) ?
    C13 C14 C15 C16 . . . . 1.0(4) ?
    C14 C15 C16 C17 . . . . -1.1(4) ?
    C12 C17 C16 C15 . . . . 0.5(3) ?
loop_
    _geom_hbond_atom_site_label_D
    _geom_hbond_atom_site_label_H
    _geom_hbond_atom_site_label_A
    _geom_hbond_site_symmetry_A
    _geom_hbond_distance_DH
    _geom_hbond_distance_HA
    _geom_hbond_distance_DA
    _geom_hbond_angle_DHA
    C9 H9B N1 . 0.97 2.64 2.960(2) 99.7
    C25 H25 O1 1_545 0.93 2.89 3.748(3) 154.2
    C23 H23 N2 4 0.93 2.79 3.443(3) 128.0
data_global
_journal_date_recd_electronic     2012-04-20
_journal_date_accepted     2012-04-27
_journal_name_full     'Acta Crystallographica, Section E'
_journal_year     2012
_journal_volume     68
_journal_issue      6
_journal_page_first     o1660
_journal_page_last     o1660
_journal_paper_category     QO
_journal_paper_doi     10.1107/S160053681201906X
_journal_coeditor_code     KP2408
_publ_contact_author_name     'Seshadri, P.R.'
_publ_contact_author_address
;
Post Graduate and Research Department of Physics,
Agurchand Manmull Jain College,
Chennai 600 114, India
;
_publ_contact_author_email     'seshadri_pr@yahoo.com'
_publ_contact_author_fax     ?
_publ_contact_author_phone     '+919444225095'
_publ_section_title
;\
<i>rac</i>-6-Ethoxy-3,3a,4,9b-tetrahydro-1,3-diphenyl-1<i>H</i>-chromeno[4,3-\
<i>c</i>]isoxazole-3a-carbonitrile
;
loop_
    _publ_author_name
    _publ_author_footnote
    _publ_author_address
    'Paramasivam, S.' .
;
Post Graduate and Research Department of Physics,
Agurchand Manmull Jain College,
Chennai 600 114, India
;
    'Srinivasan, J.' .
;
Department of Organic Chemistry,
University of Madras,
Guindy Campus,
Chennai 600 025,
India
;
    'Seshadri, P. R.' .
;
Post Graduate and Research Department of Physics,
Agurchand Manmull Jain College,
Chennai 600 114, India
;
    'Bakthadoss, M.' .
;
Department of Organic Chemistry,
University of Madras,
Guindy Campus,
Chennai 600 025,
India
;
