# Supplementary material for: rac-6-Eth­oxy-3,3a,4,9b-tetra­hydro-1,3-diphenyl-1H-chromeno[4,3-c]isoxazole-3a-carbonitrile
Source: Acta Crystallogr Sect E Struct Rep Online. 2012 May 5;68(Pt 6):o1660. doi: 10.1107/S160053681201906X (PMC3379258; doi:10.1107/S160053681201906X)
Supplement: Supplementary file 2 [file e-68-o1660-Isup3.hkl]

#
# h,k,l, Fc-squared, Fo-squared, sigma(Fo-squared) and status flag
#
data_I
_shelx_title ' PRAMA in P2(1)/c'
_shelx_refln_list_code          4
_shelx_F_calc_maximum      175.48
_exptl_crystal_F_000       840.00
_reflns_d_resolution_high  0.7492
 
loop_
 _symmetry_equiv_pos_as_xyz
 'x, y, z'
 '-x, y+1/2, -z+1/2'
 '-x, -y, -z'
 'x, -y-1/2, z-1/2'
 
_cell_length_a    15.2994
_cell_length_b     7.5421
_cell_length_c    18.7248
_cell_angle_alpha  90.000
_cell_angle_beta  107.596
_cell_angle_gamma  90.000
 
_shelx_F_squared_multiplier     1.000
 
loop_
 _refln_index_h
 _refln_index_k
 _refln_index_l
 _refln_F_squared_calc
 _refln_F_squared_meas
 _refln_F_squared_sigma
 _refln_observed_status
   1   0   0      313.46      403.11      6.70 o
   2   0   0     2606.73     3361.09     54.35 o
   3   0   0     2620.03     2034.99     30.89 o
   4   0   0    22129.84    21526.21    320.49 o
   5   0   0      517.79      442.80      8.63 o
   6   0   0     4228.77     4233.40     73.15 o
   7   0   0      756.67      745.34     12.23 o
   8   0   0      502.36      453.07      8.19 o
   9   0   0      416.50      405.73      7.71 o
  10   0   0      161.15      149.44      4.15 o
  11   0   0      168.37      158.62      4.46 o
  12   0   0      508.65      523.05     14.39 o
  13   0   0      160.28      169.14     10.53 o
  14   0   0      262.38      258.82     13.40 o
  15   0   0       21.77       12.13      5.11 o
  16   0   0        4.09        3.19      4.79 o
  17   0   0       37.69       45.96      7.34 o
  18   0   0        6.02       -1.91      5.74 o
  19   0   0        0.00       -6.06      6.06 o
   1   1   0     1143.86     1043.06     12.12 o
   2   1   0       69.77       58.88      1.57 o
   3   1   0      590.52      669.77      9.65 o
   4   1   0     1971.47     2001.34     27.23 o
   5   1   0     1059.94     1002.51     12.90 o
   6   1   0     1292.93     1147.47     14.77 o
   7   1   0     1779.58     1808.49     22.76 o
   8   1   0      177.34      154.90      3.95 o
   9   1   0       28.27       35.70      2.35 o
  10   1   0       52.34       53.61      2.20 o
  11   1   0       40.95       37.44      2.28 o
  12   1   0        4.30       -0.23      1.91 o
  13   1   0      274.23      257.80      7.66 o
  14   1   0        6.37        3.25      2.67 o
  15   1   0       27.13       24.66      5.74 o
  16   1   0        7.88       10.22      3.59 o
  17   1   0       11.58        8.02      3.31 o
  18   1   0        0.22       -2.12      3.18 o
  19   1   0        0.65        6.87      3.69 o
   0   2   0      533.78      453.78      7.96 o
   1   2   0     2155.89     2378.02     25.41 o
   2   2   0      647.01      609.27      7.70 o
   3   2   0       48.11       45.55      2.38 o
   4   2   0       59.93       77.84      1.91 o
   5   2   0      140.19      119.61      2.96 o
   6   2   0     1890.87     1971.88     22.82 o
   7   2   0       78.21       96.43      3.07 o
   8   2   0       70.77       77.88      2.19 o
   9   2   0       24.85       31.58      1.95 o
  10   2   0      106.05      100.96      3.58 o
  11   2   0        6.30        3.51      1.42 o
  12   2   0       19.05       19.37      2.02 o
  13   2   0       43.29       38.58      2.40 o
  14   2   0       22.57       19.56      3.21 o
  15   2   0        0.26       -0.59      2.39 o
  16   2   0        4.60       -3.83      3.83 o
  17   2   0        2.27       -1.10      3.04 o
  18   2   0        0.34        7.89      3.72 o
  19   2   0        2.98        8.65      4.17 o
   1   3   0     5257.91     5570.02     52.70 o
   2   3   0      582.18      579.85      6.86 o
   3   3   0     1288.15     1245.81     19.19 o
   4   3   0       16.68       22.34      1.59 o
   5   3   0      509.82      526.39     10.65 o
   6   3   0       48.44       50.82      3.27 o
   7   3   0      297.04      278.91      5.67 o
   8   3   0       24.61       24.09      1.62 o
   9   3   0        9.51        8.15      1.74 o
  10   3   0      240.26      219.66      4.86 o
  11   3   0      258.26      254.73      6.93 o
  12   3   0        0.10        0.66      3.24 o
  13   3   0      100.25       84.63      4.17 o
  14   3   0        2.91        4.62      2.25 o
  15   3   0       28.57       30.22      3.19 o
  16   3   0        6.41        2.15      2.50 o
  17   3   0        7.83        8.09      3.27 o
  18   3   0        0.04        5.26      3.04 o
   0   4   0      211.51      262.84      5.48 o
   1   4   0      135.36      130.07      2.55 o
   2   4   0      610.95      676.59      9.35 o
   3   4   0      180.97      216.09      3.48 o
   4   4   0      441.31      476.86      6.88 o
   5   4   0      374.76      405.06      6.28 o
   6   4   0        2.60        0.89      0.96 o
   7   4   0        7.47        6.37      2.15 o
   8   4   0      208.86      204.11      7.43 o
   9   4   0       49.61       49.47      7.34 o
  10   4   0        8.29       10.53      5.74 o
  11   4   0        4.83        9.57      6.06 o
  12   4   0       16.35       17.35      2.89 o
  13   4   0        0.21        0.41      2.25 o
  14   4   0        5.04        7.27      2.75 o
  15   4   0        7.12       13.41      3.39 o
  16   4   0        0.11        3.50      3.23 o
  17   4   0        0.14       -4.63      4.63 o
   1   5   0      172.14      201.02      3.85 o
   2   5   0      478.29      497.67      7.93 o
   3   5   0       78.13       95.50      3.24 o
   4   5   0        9.17       11.29      1.77 o
   5   5   0       26.75       25.67      2.04 o
   6   5   0       90.27       84.09      4.43 o
   7   5   0       10.28       11.81      5.74 o
   8   5   0        6.74       11.49      6.06 o
   9   5   0        3.75        0.64      5.43 o
  10   5   0       97.50       97.02     10.21 o
  11   5   0       17.15       22.34      7.34 o
  12   5   0        9.48        9.06      5.21 o
  13   5   0       87.94       81.94     10.69 o
  14   5   0        6.38       16.08      6.18 o
  15   5   0        2.52        9.74      6.31 o
  16   5   0       15.68       23.48      7.08 o
   0   6   0       10.84        9.81      2.76 o
   1   6   0        0.03        0.56      1.38 o
   2   6   0       15.12       14.35      2.33 o
   3   6   0       32.98       41.11      3.04 o
   4   6   0      299.07      290.34     11.33 o
   5   6   0      734.59      699.55     29.04 o
   6   6   0      198.30      204.89     14.68 o
   7   6   0      119.49      125.10     12.13 o
   8   6   0       39.96       55.85      9.25 o
   9   6   0        9.05       11.17      7.02 o
  10   6   0       25.40       19.15      7.66 o
  11   6   0        4.61        6.06      7.02 o
  12   6   0        3.65        4.04      5.36 o
  13   6   0        0.50        3.51      5.72 o
  14   6   0        0.03        4.84      6.21 o
  15   6   0        2.02       14.46      6.88 o
   1   7   0       12.96       12.13      6.86 o
   2   7   0       20.22       17.03      4.10 o
   3   7   0      102.11      106.27     11.49 o
   4   7   0      211.33      207.44     15.64 o
   5   7   0        1.06       -2.55      5.74 o
   6   7   0        0.76        7.02      6.38 o
   7   7   0        0.48       -5.43      5.43 o
   8   7   0        2.27        4.15      6.38 o
   9   7   0        2.16        2.23      6.70 o
  10   7   0       22.72       31.94      6.67 o
  11   7   0        0.03       13.43      5.89 o
  12   7   0        0.07        6.65      7.02 o
  13   7   0        0.26        3.74      6.27 o
   0   8   0        3.40        0.96      7.66 o
   1   8   0      125.35      123.04     11.33 o
   2   8   0       14.83       13.40      7.98 o
   3   8   0        6.31       11.81      7.66 o
   4   8   0        7.62        8.30      7.66 o
   5   8   0       14.57       15.64      8.30 o
   6   8   0       41.18       47.23     10.21 o
   7   8   0       14.57       12.45      7.98 o
   8   8   0        9.74       14.76      6.36 o
   9   8   0        0.99        0.00      8.46 o
  10   8   0        0.01        5.42      8.30 o
  11   8   0       24.26       24.69      7.67 o
   1   9   0        2.22        0.45      4.76 o
   2   9   0        0.18        4.31      9.73 o
   3   9   0        8.94       10.44      6.27 o
   4   9   0        4.50       12.99      8.78 o
   5   9   0        0.78       -3.82      6.06 o
   6   9   0        0.65        6.32      6.36 o
   7   9   0        1.65        3.03      6.75 o
   8   9   0        0.86       -0.06      6.66 o
   0  10   0       28.87       24.25     12.13 o
   1  10   0        0.00       -8.94      8.94 o
   2  10   0        2.28       -1.79     10.85 o
 -19   1   1        0.40       -0.63      3.42 o
 -18   1   1        0.53        2.33      3.17 o
 -17   1   1        6.78        3.56      3.07 o
 -16   1   1       39.53       43.30      3.97 o
 -15   1   1       14.81       15.30      3.49 o
 -14   1   1        6.82        7.17      2.69 o
 -13   1   1       59.63       57.77      3.89 o
 -12   1   1        9.13        5.64      1.66 o
 -11   1   1       18.76       18.14      1.72 o
 -10   1   1       11.00       11.14      1.57 o
  -9   1   1      443.68      461.30      6.48 o
  -8   1   1     2475.51     2443.60     30.27 o
  -7   1   1       47.04       63.15      2.50 o
  -6   1   1      252.26      251.05      3.82 o
  -5   1   1       46.46       49.78      2.11 o
  -4   1   1      100.79      100.36      3.35 o
  -3   1   1     1901.57     2165.95     28.41 o
  -2   1   1    30792.32    30524.08    373.36 o
  -1   1   1      944.48      933.11     12.00 o
   0   1   1       50.31       48.17      0.93 o
   1   1   1     1069.04     1006.67     16.52 o
   2   1   1        7.81       11.98      0.95 o
   3   1   1      660.96      630.96     14.00 o
   4   1   1      108.80      150.60      2.87 o
   5   1   1      222.19      271.87      5.09 o
   6   1   1      124.66       84.21      1.87 o
   7   1   1      112.62      127.77      3.15 o
   8   1   1      909.69      930.42     20.58 o
   9   1   1       20.21       19.06      1.28 o
  10   1   1       23.53       25.73      1.48 o
  11   1   1      143.34      147.85      4.12 o
  12   1   1        0.18       -2.25      2.33 o
  13   1   1        6.26        3.44      2.49 o
  14   1   1        0.64        0.48      2.71 o
  15   1   1       58.15       58.32      4.85 o
  16   1   1       10.69        7.53      4.63 o
  17   1   1        0.06        4.15      3.84 o
  18   1   1        0.01        2.10      4.17 o
  19   1   1        7.24        5.76      3.86 o
 -19   2   1       27.87       38.02      4.95 o
 -18   2   1        4.50        1.55      3.36 o
 -17   2   1        0.04       -0.76      3.14 o
 -16   2   1        3.15       -1.09      2.81 o
 -15   2   1        1.45       -1.31      2.43 o
 -14   2   1        1.66        1.68      2.33 o
 -13   2   1       46.45       43.90      2.88 o
 -12   2   1      131.12      130.66      3.76 o
 -11   2   1        0.02        0.61      1.21 o
 -10   2   1      101.36       97.89      3.01 o
  -9   2   1      216.56      209.27      3.98 o
  -8   2   1      268.16      322.14      4.85 o
  -7   2   1      176.49      242.69     10.23 o
  -6   2   1     1337.50     1313.92     15.57 o
  -5   2   1     1567.11     1515.82     27.98 o
  -4   2   1      147.63      106.75      3.73 o
  -3   2   1      487.32      454.70      9.60 o
  -2   2   1     4765.78     4880.29     55.30 o
  -1   2   1        3.81        2.74      0.77 o
   0   2   1      496.26      582.23      6.99 o
   1   2   1      106.54       94.87      2.08 o
   2   2   1      193.75      131.98      2.60 o
   3   2   1       15.48       16.25      1.45 o
   4   2   1      349.46      326.36      6.10 o
   5   2   1     4209.64     4425.14     49.61 o
   6   2   1     1434.49     1415.97     16.82 o
   7   2   1      188.56      195.48      3.67 o
   8   2   1      587.72      560.52     10.19 o
   9   2   1       92.78      105.33      3.54 o
  10   2   1      131.34      115.05      3.87 o
  11   2   1        6.90        4.47      2.07 o
  12   2   1        6.51        5.38      1.76 o
  13   2   1       34.79       34.56      3.29 o
  14   2   1        0.30       -0.38      2.27 o
  15   2   1        7.57        4.36      3.79 o
  16   2   1        9.00        7.53      5.43 o
  17   2   1        2.98        3.83      3.38 o
  18   2   1       23.59       40.71      6.22 o
 -18   3   1        1.29       -2.49      2.71 o
 -17   3   1        4.02       -1.44      4.10 o
 -16   3   1        7.64        5.44      2.34 o
 -15   3   1        0.39        2.25      3.16 o
 -14   3   1        7.25        0.31      3.53 o
 -13   3   1       35.13       31.36      2.77 o
 -12   3   1        0.04       -1.07      1.63 o
 -11   3   1       32.79       33.72      2.75 o
 -10   3   1        1.46        3.50      1.60 o
  -9   3   1      239.84      240.41      6.09 o
  -8   3   1        6.69       10.36      1.42 o
  -7   3   1       56.41       65.25      2.42 o
  -6   3   1       66.62       70.28      3.37 o
  -5   3   1      343.33      335.06      4.91 o
  -4   3   1        0.92        5.45      1.07 o
  -3   3   1     3605.15     3671.01     42.19 o
  -2   3   1     4366.93     4445.13     50.67 o
  -1   3   1      754.64      782.63      9.50 o
   0   3   1      345.64      335.37      4.84 o
   1   3   1      454.24      484.99      7.37 o
   2   3   1     1350.55     1432.68     18.87 o
   3   3   1      509.73      504.53      7.17 o
   4   3   1      559.58      628.09     10.87 o
   5   3   1      875.58      926.97     11.97 o
   6   3   1      134.33      121.92      3.71 o
   7   3   1        8.02        6.99      1.01 o
   8   3   1      167.36      178.44      4.12 o
   9   3   1        1.89        2.91      1.24 o
  10   3   1        0.04        0.15      1.39 o
  11   3   1       15.69       12.10      7.18 o
  12   3   1       24.58       23.65      2.81 o
  13   3   1       61.09       63.13      3.86 o
  14   3   1        0.93       -0.05      2.05 o
  15   3   1       26.93       20.83      2.97 o
  16   3   1       16.15       13.84      2.99 o
  17   3   1       13.72       16.21      3.49 o
  18   3   1        2.72        2.87      4.47 o
 -18   4   1        3.72        3.59      3.54 o
 -17   4   1        0.16       -2.30      3.03 o
 -16   4   1       17.00       17.98      3.52 o
 -15   4   1      122.85      148.76      6.46 o
 -14   4   1       29.36       25.31      3.25 o
 -13   4   1       13.31       17.74      5.67 o
 -12   4   1       24.63       22.84      2.75 o
 -11   4   1      114.25      102.89      4.32 o
 -10   4   1       20.45       19.09      4.98 o
  -9   4   1       76.33       76.59      8.30 o
  -8   4   1        0.52       -1.07      2.16 o
  -7   4   1      163.41      167.49      5.75 o
  -6   4   1      411.18      400.88      6.32 o
  -5   4   1       15.43       18.58      1.23 o
  -4   4   1      151.19      157.28      3.25 o
  -3   4   1      128.52      159.69      3.11 o
  -2   4   1      366.61      392.44      5.44 o
  -1   4   1        1.05        4.29      1.09 o
   0   4   1     2198.04     2332.78     26.10 o
   1   4   1      748.58      783.03     10.00 o
   2   4   1      202.44      178.60      3.58 o
   3   4   1       42.13       33.38      1.80 o
   4   4   1       18.94       20.46      1.42 o
   5   4   1       70.56       75.00      2.04 o
   6   4   1      145.56      149.54      3.02 o
   7   4   1       85.26       90.64      4.53 o
   8   4   1        3.50        6.00      3.00 o
   9   4   1        0.32       -2.23      5.11 o
  10   4   1       12.15       14.04      6.38 o
  11   4   1      298.13      239.99     15.32 o
  12   4   1        8.69       12.80      3.35 o
  13   4   1       23.08       25.04      4.85 o
  14   4   1       14.59       22.55      3.04 o
  15   4   1        5.14        8.61      4.81 o
  16   4   1        0.50        4.32      5.90 o
  17   4   1       38.69       62.60     10.09 o
 -17   5   1       14.65       21.22     12.45 o
 -16   5   1        7.07        6.83      7.02 o
 -15   5   1        3.22        7.19      6.06 o
 -14   5   1        4.55        6.56      8.14 o
 -13   5   1       10.70       13.73      5.59 o
 -12   5   1        0.09        1.78      4.72 o
 -11   5   1       49.46       51.07      6.44 o
 -10   5   1       43.29       40.22      6.04 o
  -9   5   1      152.16      155.42     12.45 o
  -8   5   1       10.51       15.64      6.06 o
  -7   5   1      601.33      589.76     24.57 o
  -6   5   1       60.18       65.65      3.37 o
  -5   5   1      222.65      205.07      4.35 o
  -4   5   1       52.47       48.59      2.15 o
  -3   5   1        0.18        0.09      0.86 o
  -2   5   1       55.34       65.46      2.23 o
  -1   5   1        9.91       13.79      1.38 o
   0   5   1        3.84        5.30      1.15 o
   1   5   1       20.97       23.80      1.58 o
   2   5   1       19.28       20.63      1.55 o
   3   5   1       35.13       43.60      2.01 o
   4   5   1       18.99       19.61      1.50 o
   5   5   1      616.04      598.79     10.20 o
   6   5   1        1.86        1.60      5.43 o
   7   5   1        7.56       10.53      6.06 o
   8   5   1      159.65      145.53     12.45 o
   9   5   1       14.24       18.51      6.70 o
  10   5   1        5.14        0.32      5.74 o
  11   5   1       58.42       61.91      9.57 o
  12   5   1        2.28        3.19      6.70 o
  13   5   1        5.33       12.29      6.86 o
  14   5   1        0.13        1.63      5.59 o
  15   5   1        2.28       12.80      6.40 o
  16   5   1        0.40       12.25      6.43 o
 -15   6   1        8.22        8.38      7.98 o
 -14   6   1        0.01       -2.75      5.50 o
 -13   6   1        9.51        5.67      5.82 o
 -12   6   1       37.35       35.92      6.90 o
 -11   6   1        0.00       -2.27      4.75 o
 -10   6   1        9.78       15.09      5.36 o
  -9   6   1       19.51       24.89      7.66 o
  -8   6   1      235.67      258.50     16.28 o
  -7   6   1       13.04       18.51      6.70 o
  -6   6   1      956.80      956.77     36.70 o
  -5   6   1       40.35       45.00      7.98 o
  -4   6   1        3.59       -1.79      2.05 o
  -3   6   1        4.14        4.31      2.27 o
  -2   6   1       19.08       19.93      2.07 o
  -1   6   1        6.77        3.89      1.33 o
   0   6   1      176.29      157.60      3.73 o
   1   6   1       23.92       29.17      2.00 o
   2   6   1       15.26       15.77      2.02 o
   3   6   1       40.80       44.73      3.08 o
   4   6   1      182.89      173.14      5.72 o
   5   6   1       70.97       76.91      9.89 o
   6   6   1      682.60      680.72     29.04 o
   7   6   1       56.53       60.64      9.25 o
   8   6   1      159.87      162.44     14.04 o
   9   6   1        0.20       14.36      7.02 o
  10   6   1        5.18        5.43      6.70 o
  11   6   1       48.40       52.98      9.89 o
  12   6   1        0.18        0.96      7.34 o
  13   6   1        0.69        4.84      5.67 o
  14   6   1        0.86        9.20      7.18 o
  15   6   1        5.45        6.25      6.76 o
 -14   7   1        2.14        1.87      6.86 o
 -13   7   1       41.28       58.11     11.01 o
 -12   7   1        0.26        0.90      5.59 o
 -11   7   1        0.70       -3.66      5.21 o
 -10   7   1        5.67       13.25      5.83 o
  -9   7   1       77.05       83.89      8.50 o
  -8   7   1        4.88        5.48      5.21 o
  -7   7   1        4.93        3.83      6.70 o
  -6   7   1        2.88        1.60      5.74 o
  -5   7   1      132.06      150.95     13.40 o
  -4   7   1       13.08       18.19      7.34 o
  -3   7   1       61.19       57.44      9.25 o
  -2   7   1      167.58      155.28      9.99 o
  -1   7   1       74.56       74.66      7.33 o
   0   7   1      148.95      137.69     11.01 o
   1   7   1      133.24      125.56      8.91 o
   2   7   1      118.32      107.39      5.18 o
   3   7   1      163.82      153.19     14.04 o
   4   7   1        8.05       11.17      6.70 o
   5   7   1        7.25        6.70      6.70 o
   6   7   1       10.26       17.23      7.34 o
   7   7   1        0.00       -5.74      5.74 o
   8   7   1        1.03       -1.60      6.06 o
   9   7   1        5.17        8.62      7.34 o
  10   7   1        0.03       -0.64      7.02 o
  11   7   1       11.79       14.36      7.98 o
  12   7   1        7.08       10.88      6.36 o
  13   7   1       32.25       40.97      8.04 o
 -12   8   1        9.86       15.32      6.89 o
 -11   8   1        0.03        1.69      8.30 o
 -10   8   1       17.92       24.17      7.19 o
  -9   8   1        4.10        6.76      8.30 o
  -8   8   1        1.65        5.97      5.82 o
  -7   8   1        0.24       -2.35      8.14 o
  -6   8   1       32.56       45.99     10.37 o
  -5   8   1      155.25      140.36     10.60 o
  -4   8   1        5.74       11.01      5.64 o
  -3   8   1        0.50        4.82      5.07 o
  -2   8   1        1.08       -1.27      5.34 o
  -1   8   1       25.69       22.37      5.02 o
   0   8   1        1.24       -3.55      3.77 o
   1   8   1       35.27       32.90      5.64 o
   2   8   1       50.40       57.13     10.53 o
   3   8   1       53.62       58.40     10.21 o
   4   8   1        6.46        1.60      7.34 o
   5   8   1       10.93        8.62      7.66 o
   6   8   1        3.60        8.94      7.66 o
   7   8   1        7.02        2.23      7.02 o
   8   8   1       55.68       88.72     12.45 o
   9   8   1        0.79       -3.19      7.02 o
  10   8   1       47.90       61.25     11.17 o
  11   8   1        1.75        7.38      6.82 o
  -8   9   1        1.49        3.31      6.82 o
  -7   9   1       16.88       20.37      7.72 o
  -6   9   1       13.93       27.27      7.44 o
  -5   9   1       45.81       48.41      8.27 o
  -4   9   1        0.03        1.27      5.90 o
  -3   9   1       27.55       24.68      6.98 o
  -2   9   1       15.10       28.88      7.00 o
  -1   9   1        8.91        5.07      5.10 o
   0   9   1        0.31       -5.85      5.85 o
   1   9   1        8.34        0.32      8.62 o
   2   9   1       53.74       46.91     11.17 o
   3   9   1        5.09        1.28      8.62 o
   4   9   1       32.74       33.19     10.53 o
   5   9   1        0.65        1.91      8.30 o
   6   9   1       32.84       21.38      9.89 o
   7   9   1       26.22       41.49     11.17 o
   8   9   1        0.54        4.69      7.05 o
  -2  10   1        8.44       10.85     10.53 o
  -1  10   1       26.57       31.91     12.45 o
   0  10   1       68.40       78.19     15.00 o
   1  10   1        0.08        4.15     10.21 o
 -19   0   2       12.19       12.06      5.13 o
 -18   0   2        3.65        6.56      4.45 o
 -17   0   2        8.82        8.90      4.22 o
 -16   0   2       22.71       23.94      5.43 o
 -15   0   2        0.61        5.74      4.47 o
 -14   0   2      704.48      725.72     26.17 o
 -13   0   2      552.50      574.59     15.65 o
 -12   0   2       88.67       88.63      5.44 o
 -11   0   2      457.17      412.27      8.17 o
 -10   0   2      954.99      916.14     14.26 o
  -9   0   2      238.70      262.47      5.41 o
  -8   0   2       39.86       33.86      1.67 o
  -7   0   2        2.76        4.96      1.10 o
  -6   0   2      801.29      771.31     12.55 o
  -5   0   2      244.97      372.12      6.60 o
  -4   0   2    28551.19    28293.36    413.88 o
  -3   0   2     1064.07      864.49     11.92 o
  -2   0   2     3973.19     3765.79     49.58 o
  -1   0   2    13952.23    13399.74    176.33 o
   0   0   2     4705.06     4997.79     66.22 o
   1   0   2     5146.66     5256.75     77.29 o
   2   0   2     4500.53     4130.74     85.50 o
   3   0   2    13597.88    12463.24    208.23 o
   4   0   2      186.53      190.33      7.66 o
   5   0   2        7.80        6.63      0.70 o
   6   0   2      165.21      185.37      3.42 o
   7   0   2      334.69      359.56      5.90 o
   8   0   2      199.08      186.03      4.26 o
   9   0   2       11.26       21.09      2.03 o
  10   0   2      174.28      174.97      5.24 o
  11   0   2        0.10       -0.55      1.51 o
  12   0   2      260.48      242.86     12.13 o
  13   0   2     1176.68     1232.82     40.53 o
  14   0   2        7.18       12.45      4.79 o
  15   0   2        0.35        2.55      4.47 o
  16   0   2        7.58       -0.64      5.43 o
  17   0   2       32.25       35.42      7.02 o
  18   0   2       10.27       15.96      6.70 o
 -19   1   2        0.00       -3.19      3.19 o
 -18   1   2        0.03        2.16      3.12 o
 -17   1   2        2.49        3.75      2.80 o
 -16   1   2        0.95        2.43      2.73 o
 -15   1   2      115.47      123.76      5.50 o
 -14   1   2       73.60       77.17      4.00 o
 -13   1   2        0.01       -1.72      3.18 o
 -12   1   2       51.25       50.52      2.45 o
 -11   1   2      484.83      443.71      6.41 o
 -10   1   2       65.62       67.64      2.52 o
  -9   1   2        2.05       -0.95      1.05 o
  -8   1   2     1307.24     1310.59     19.44 o
  -7   1   2       68.78       50.42      1.79 o
  -6   1   2      709.04      731.60      9.07 o
  -5   1   2     1188.90     1386.64     16.05 o
  -4   1   2     1396.82     1253.08     15.42 o
  -3   1   2    30664.62    31210.08    305.95 o
  -2   1   2        0.87        2.54      0.33 o
  -1   1   2     3088.50     3050.25     32.09 o
   0   1   2     4407.71     4286.01     44.84 o
   1   1   2    14840.46    14760.66    192.47 o
   2   1   2     2053.58     2207.17     30.94 o
   3   1   2     1740.12     1954.40     37.31 o
   4   1   2      407.21      464.26      5.50 o
   5   1   2     1521.40     1421.24     14.52 o
   6   1   2      409.80      410.96      5.18 o
   7   1   2       20.72       24.03      1.24 o
   8   1   2      468.48      482.80      7.09 o
   9   1   2      284.40      272.70      4.67 o
  10   1   2       46.41       49.22      2.40 o
  11   1   2       14.28       13.67      2.05 o
  12   1   2      187.01      175.66      7.11 o
  13   1   2       32.44       33.47      6.38 o
  14   1   2        1.70        0.32      2.71 o
  15   1   2        1.63       -2.16      3.04 o
  16   1   2        2.00        1.88      3.49 o
  17   1   2        4.02        0.51      3.82 o
  18   1   2        1.00        0.07      4.31 o
 -19   2   2        0.95       -1.44      3.61 o
 -18   2   2        0.93       -2.55      3.16 o
 -17   2   2        2.81       -2.55      2.71 o
 -16   2   2        0.03       -1.38      2.43 o
 -15   2   2       11.29        5.68      4.05 o
 -14   2   2        1.77       -1.13      2.12 o
 -13   2   2       30.08       23.73      2.78 o
 -12   2   2      107.34      103.41      3.17 o
 -11   2   2      243.69      240.49      4.59 o
 -10   2   2        1.54        3.81      1.13 o
  -9   2   2      129.22      137.29      2.84 o
  -8   2   2      351.33      380.89      4.80 o
  -7   2   2       81.00       72.92      1.67 o
  -6   2   2      240.30      271.20      6.74 o
  -5   2   2      303.32      281.05      4.99 o
  -4   2   2      121.06      119.03      1.80 o
  -3   2   2     1728.26     1755.88     19.12 o
  -2   2   2     3373.35     3204.98     32.11 o
  -1   2   2     3215.63     3503.25     34.98 o
   0   2   2     2464.09     2317.41     24.90 o
   1   2   2      590.10      490.64      7.48 o
   2   2   2     1139.96     1235.34     13.81 o
   3   2   2       73.25       84.05      4.46 o
   4   2   2      407.45      459.23      7.18 o
   5   2   2     1047.12     1181.65     11.80 o
   6   2   2      371.41      394.59      5.10 o
   7   2   2      722.20      737.55     11.26 o
   8   2   2      128.74      127.51      3.34 o
   9   2   2       26.00       37.11      4.15 o
  10   2   2       15.83       12.85      1.82 o
  11   2   2        2.48        3.17      1.70 o
  12   2   2       71.38       71.55      3.52 o
  13   2   2       10.36        2.35      2.45 o
  14   2   2       18.45       20.26      3.17 o
  15   2   2        1.06       -0.32      3.51 o
  16   2   2        1.38       -0.71      3.19 o
  17   2   2        0.10       -0.43      3.36 o
  18   2   2        4.87       11.33      4.29 o
 -18   3   2        3.04       -2.87      4.15 o
 -17   3   2        0.80       -2.22      2.22 o
 -16   3   2        3.41        5.69      3.75 o
 -15   3   2        6.36        9.15      3.74 o
 -14   3   2       75.48       66.52      3.79 o
 -13   3   2      239.40      210.08      6.02 o
 -12   3   2        1.66       -0.09      3.51 o
 -11   3   2        6.88        7.11      1.90 o
 -10   3   2       12.67       19.81      2.02 o
  -9   3   2      501.70      465.49      8.87 o
  -8   3   2        1.09        3.20      1.55 o
  -7   3   2       42.46       41.99      1.58 o
  -6   3   2       13.78       17.46      2.69 o
  -5   3   2       41.50       44.43      1.53 o
  -4   3   2      454.35      516.55      7.63 o
  -3   3   2        3.82        6.58      0.99 o
  -2   3   2      639.08      675.99      8.96 o
  -1   3   2     1751.83     1975.78     23.36 o
   0   3   2      187.23      221.02      3.36 o
   1   3   2       26.24       36.62      2.64 o
   2   3   2       11.44        9.89      1.08 o
   3   3   2     1428.13     1469.75     16.59 o
   4   3   2      242.86      228.33      4.32 o
   5   3   2       22.11       25.32      3.45 o
   6   3   2        1.08       -0.66      0.81 o
   7   3   2      248.22      272.11      4.83 o
   8   3   2       37.52       35.64      1.63 o
   9   3   2      287.13      275.88      5.56 o
  10   3   2      127.85      116.85      4.79 o
  11   3   2        2.03       -0.82      1.76 o
  12   3   2      199.99      204.94     18.99 o
  13   3   2       22.09       17.96      2.68 o
  14   3   2        0.98        9.09      2.45 o
  15   3   2       24.92       24.78      3.13 o
  16   3   2       77.34       89.93      5.36 o
  17   3   2        2.37        4.31      3.16 o
  18   3   2        8.48        7.98      4.79 o
 -18   4   2        1.67       -1.93      3.30 o
 -17   4   2        0.08       -1.33      2.99 o
 -16   4   2        3.66        0.72      2.93 o
 -15   4   2       40.44       40.14      4.35 o
 -14   4   2       32.71       22.07      5.33 o
 -13   4   2        2.12        4.99      2.45 o
 -12   4   2        7.56        0.86      2.38 o
 -11   4   2       45.39       43.19      4.64 o
 -10   4   2       64.08       58.31      5.98 o
  -9   4   2       51.15       56.17      5.75 o
  -8   4   2       90.54       83.68      4.32 o
  -7   4   2        0.08        1.07      0.82 o
  -6   4   2       84.65       89.23      2.32 o
  -5   4   2       25.29       32.37      1.66 o
  -4   4   2      707.53      745.36     10.85 o
  -3   4   2        4.40        5.41      1.06 o
  -2   4   2      365.25      371.38      5.95 o
  -1   4   2      254.15      251.81      4.61 o
   0   4   2     1338.67     1373.76     16.19 o
   1   4   2       19.78       22.77      1.42 o
   2   4   2        5.23       14.03      1.81 o
   3   4   2      799.44      769.78      9.83 o
   4   4   2       34.05       47.93      2.28 o
   5   4   2      584.86      592.35      9.23 o
   6   4   2      194.58      185.27      4.20 o
   7   4   2       64.64       90.03      4.51 o
   8   4   2      124.20      133.80      7.05 o
   9   4   2      207.03      168.82     13.40 o
  10   4   2      101.87      114.57     11.49 o
  11   4   2       35.50       21.06      7.02 o
  12   4   2       24.30       20.74      7.34 o
  13   4   2       68.11       78.57      4.59 o
  14   4   2        3.21        3.28      2.88 o
  15   4   2        1.40        6.71      2.78 o
  16   4   2        0.05       10.69      5.38 o
  17   4   2       10.09        8.51     13.24 o
 -17   5   2        5.28        1.69      6.50 o
 -16   5   2        4.14        9.37      6.54 o
 -15   5   2        0.33       -0.41      5.59 o
 -14   5   2        9.76       11.26      5.72 o
 -13   5   2        9.88       13.44      5.52 o
 -12   5   2        3.15        6.45      4.98 o
 -11   5   2       36.36       35.02      5.90 o
 -10   5   2       18.61        9.76      4.83 o
  -9   5   2       26.16       27.91      6.54 o
  -8   5   2      159.66      147.76     11.65 o
  -7   5   2      383.89      404.35     19.15 o
  -6   5   2        0.10       -0.60      1.34 o
  -5   5   2       10.80        9.23      1.36 o
  -4   5   2       65.62       57.16      2.25 o
  -3   5   2       88.61       89.60      2.64 o
  -2   5   2      223.12      241.41      4.85 o
  -1   5   2       22.58       27.67      2.12 o
   0   5   2      621.78      598.73      9.03 o
   1   5   2       16.23       14.56      1.51 o
   2   5   2      688.46      669.12      9.25 o
   3   5   2        4.65        8.64      1.55 o
   4   5   2      257.67      273.70      5.47 o
   5   5   2      162.91      172.89      4.58 o
   6   5   2       14.27       13.31     12.61 o
   7   5   2      340.45      342.19     12.09 o
   8   5   2       17.43       21.38      7.02 o
   9   5   2      153.01      138.82     12.13 o
  10   5   2        0.40       -0.64      6.06 o
  11   5   2        0.80       -5.43      5.74 o
  12   5   2        0.09        0.00      6.38 o
  13   5   2        1.37        4.15      7.34 o
  14   5   2        3.05       10.37      5.98 o
  15   5   2       27.65       44.33      7.90 o
  16   5   2       10.61       12.59     12.93 o
 -16   6   2        2.55        1.13      6.59 o
 -15   6   2        4.23       13.01      7.82 o
 -14   6   2        1.14        1.49      6.86 o
 -13   6   2        1.47        3.70      5.52 o
 -12   6   2        0.23        3.21      5.04 o
 -11   6   2        1.96        0.93      4.67 o
 -10   6   2       39.20       43.78      6.70 o
  -9   6   2      154.99      164.22     10.31 o
  -8   6   2      206.72      213.31     12.77 o
  -7   6   2      131.12      124.47      8.77 o
  -6   6   2       27.06       34.58      5.82 o
  -5   6   2       48.92       45.64      7.98 o
  -4   6   2        1.10       -1.04      1.50 o
  -3   6   2      145.62      161.05      4.74 o
  -2   6   2      149.13      147.00      4.55 o
  -1   6   2       60.22       60.08      2.70 o
   0   6   2       50.12       52.67      2.37 o
   1   6   2       89.92       78.13      2.84 o
   2   6   2      182.34      179.31      4.81 o
   3   6   2      376.16      349.03      7.40 o
   4   6   2        4.72        7.70      2.27 o
   5   6   2      231.52      208.75      9.43 o
   6   6   2       36.94       41.09      5.06 o
   7   6   2       88.31       98.93     11.17 o
   8   6   2      436.35      475.51     23.62 o
   9   6   2       22.63       25.53      7.98 o
  10   6   2        0.61        2.55      6.38 o
  11   6   2       10.94       15.32      7.98 o
  12   6   2       17.37       10.85      7.98 o
  13   6   2        0.59       -1.60      7.34 o
  14   6   2        0.06        3.99      6.27 o
  15   6   2        4.63       16.29      9.41 o
 -14   7   2        5.26        7.81      6.66 o
 -13   7   2        0.02        6.00      7.98 o
 -12   7   2        2.18       13.36      9.73 o
 -11   7   2        2.59        1.13      5.21 o
 -10   7   2       18.63       17.30      6.06 o
  -9   7   2       92.00       91.24     16.60 o
  -8   7   2       12.87       14.57      5.43 o
  -7   7   2       49.54       39.38      6.44 o
  -6   7   2       15.68       12.39      5.21 o
  -5   7   2       32.90       30.86      6.13 o
  -4   7   2       51.11       64.55      6.98 o
  -3   7   2       17.77        9.97      4.72 o
  -2   7   2       41.32       39.16      3.55 o
  -1   7   2        1.31        3.38      2.41 o
   0   7   2        7.44        2.96      2.51 o
   1   7   2        0.01       -2.11      2.36 o
   2   7   2       31.45       29.67      3.45 o
   3   7   2      120.17      113.29     12.13 o
   4   7   2       13.81        2.23      6.38 o
   5   7   2       15.49       21.06      7.98 o
   6   7   2       21.52       17.23      7.66 o
   7   7   2        4.48        2.55      6.38 o
   8   7   2        5.30        5.11      7.02 o
   9   7   2       25.67       23.30      8.30 o
  10   7   2       35.51       68.30     11.17 o
  11   7   2        5.10       11.81      8.30 o
  12   7   2        5.18        8.62      8.62 o
  13   7   2        0.12        0.91     10.53 o
 -12   8   2        0.12       -4.63      6.02 o
 -11   8   2       21.68       28.36      7.36 o
 -10   8   2        0.08       -4.38      5.75 o
  -9   8   2        4.97        8.44      5.98 o
  -8   8   2        1.79        0.96      8.30 o
  -7   8   2        0.09        4.53      5.66 o
  -6   8   2       10.06       16.24      6.40 o
  -5   8   2       19.89       23.46      6.29 o
  -4   8   2       56.08       53.33      7.31 o
  -3   8   2       56.76       50.61      7.50 o
  -2   8   2       21.13       18.64      6.05 o
  -1   8   2       36.70       38.00      7.45 o
   0   8   2        0.00       -3.93      3.93 o
   1   8   2       39.34       37.02      9.57 o
   2   8   2        2.90       -1.28      7.02 o
   3   8   2       85.77      115.85     13.08 o
   4   8   2        8.22       14.36      7.98 o
   5   8   2        0.10       -2.87      7.02 o
   6   8   2       10.09       10.53      7.98 o
   7   8   2        0.00       -1.28      7.34 o
   8   8   2        4.63       14.36      8.30 o
   9   8   2        0.78       15.96      8.94 o
  10   8   2        3.38        4.47      8.30 o
  11   8   2        0.88       17.87      9.57 o
  -9   9   2        4.12       10.25      7.44 o
  -8   9   2        5.35       11.75      8.78 o
  -7   9   2        3.02        7.21      7.34 o
  -6   9   2        0.84       -0.23      6.13 o
  -5   9   2        9.50        7.37      6.29 o
  -4   9   2        0.90       -0.32      5.98 o
  -3   9   2       47.37       57.02      8.34 o
  -2   9   2        1.57        7.22      8.30 o
  -1   9   2        4.42        8.09      5.15 o
   0   9   2       62.81       53.80      8.46 o
   1   9   2        1.27       -7.34      7.34 o
   2   9   2        4.18       -1.91      7.98 o
   3   9   2        1.88       -2.87      7.98 o
   4   9   2       20.53       17.87      9.25 o
   5   9   2        0.45       -4.15      7.98 o
   6   9   2        3.54        7.66      8.94 o
   7   9   2       22.58       23.62     10.85 o
   8   9   2        1.77       -2.55      8.30 o
  -1  10   2        1.45       -3.19      9.89 o
   0  10   2        1.89       -7.66      9.57 o
 -19   1   3        0.97       -0.41      3.01 o
 -18   1   3        0.46       -0.52      3.09 o
 -17   1   3        0.36        2.91      2.82 o
 -16   1   3       67.75       85.71      4.91 o
 -15   1   3       19.50       30.83      3.07 o
 -14   1   3        0.00        0.45      2.22 o
 -13   1   3       54.51       43.64      3.04 o
 -12   1   3      162.71      151.05      3.42 o
 -11   1   3       40.27       38.53      1.46 o
 -10   1   3      226.77      209.46      3.14 o
  -9   1   3        9.62        6.93      1.23 o
  -8   1   3       42.36       44.62      1.45 o
  -7   1   3      103.91       94.94      2.02 o
  -6   1   3     2475.99     2377.83     23.89 o
  -5   1   3     6441.75     6604.90     64.63 o
  -4   1   3     7959.71     7914.52     82.28 o
  -3   1   3    14883.78    14404.44    140.43 o
  -2   1   3      322.67      463.89     18.77 o
  -1   1   3      764.27      852.39     14.68 o
   0   1   3     3448.69     3239.75     33.94 o
   1   1   3       21.17       18.92      1.97 o
   2   1   3      949.28      956.71     10.37 o
   3   1   3      717.06      683.76      7.62 o
   4   1   3      669.67      664.45     11.11 o
   5   1   3      283.77      291.52      3.98 o
   6   1   3       41.14       47.45      1.78 o
   7   1   3      352.25      341.27      4.27 o
   8   1   3        3.70        4.74      1.05 o
   9   1   3        7.90        9.99      1.03 o
  10   1   3        1.46        0.85      1.15 o
  11   1   3      514.97      504.46     11.62 o
  12   1   3       28.96       30.97      5.90 o
  13   1   3       24.73       16.75      3.27 o
  14   1   3       15.17       13.17      3.27 o
  15   1   3        8.69        6.86      3.38 o
  16   1   3       10.50       15.35      3.94 o
  17   1   3        2.73       -1.73      7.18 o
  18   1   3        2.23        2.80      4.36 o
 -19   2   3        7.96        4.67      3.82 o
 -18   2   3        0.74       -1.63      5.27 o
 -17   2   3        0.53       -1.16      2.81 o
 -16   2   3        5.11        1.07      2.63 o
 -15   2   3       54.60       49.39      3.84 o
 -14   2   3        8.57       13.07      2.55 o
 -13   2   3       48.63       52.58      3.29 o
 -12   2   3       18.03       15.91      1.77 o
 -11   2   3       49.29       55.45      2.50 o
 -10   2   3        0.47        1.01      1.09 o
  -9   2   3        3.72        5.78      0.92 o
  -8   2   3      198.77      191.70      3.08 o
  -7   2   3      686.50      780.33      9.79 o
  -6   2   3      568.44      624.92     15.52 o
  -5   2   3        2.16        2.31      1.02 o
  -4   2   3        8.92        8.00      0.71 o
  -3   2   3     1847.28     1749.89     25.82 o
  -2   2   3      315.28      262.55      3.94 o
  -1   2   3      101.87       95.43      2.10 o
   0   2   3     1160.35     1060.60     11.87 o
   1   2   3     1407.90     1353.03     15.01 o
   2   2   3      436.95      347.06      4.53 o
   3   2   3     2217.13     2299.05     24.50 o
   4   2   3       18.54       27.23      0.94 o
   5   2   3        2.58       14.25      0.91 o
   6   2   3      189.66      196.05      3.12 o
   7   2   3      509.72      514.38      8.05 o
   8   2   3      292.99      292.23      4.51 o
   9   2   3      400.29      430.12      6.85 o
  10   2   3       44.79       43.10      3.27 o
  11   2   3       12.07       11.40      2.90 o
  12   2   3        8.32        5.85      4.09 o
  13   2   3        0.51        2.43      2.53 o
  14   2   3       10.22        9.22      3.19 o
  15   2   3        1.78        6.00      3.14 o
  16   2   3        0.10       -3.51      3.83 o
  17   2   3        3.97        3.19      4.79 o
  18   2   3        1.37        4.22      3.99 o
 -19   3   3        0.02       -4.47      4.47 o
 -18   3   3        0.58        2.87      4.47 o
 -17   3   3        4.95        3.39      3.50 o
 -16   3   3        1.09       -1.69      2.96 o
 -15   3   3       24.92       22.92      3.81 o
 -14   3   3        8.61        8.89      3.21 o
 -13   3   3       46.45       38.08      4.22 o
 -12   3   3        0.87       -2.13      2.13 o
 -11   3   3        0.00       -0.79      1.75 o
 -10   3   3       29.70       36.27      2.42 o
  -9   3   3      380.54      424.48      8.23 o
  -8   3   3      192.66      207.31      4.16 o
  -7   3   3       64.34       60.37      2.40 o
  -6   3   3        9.64       23.05      1.91 o
  -5   3   3      263.42      294.01      4.69 o
  -4   3   3     1554.82     1665.62     18.62 o
  -3   3   3     3345.36     3477.11     35.20 o
  -2   3   3      225.25      236.00      4.56 o
  -1   3   3        6.67        7.65      0.83 o
   0   3   3      140.80      167.96      3.16 o
   1   3   3        1.22        0.69      0.96 o
   2   3   3      610.55      682.16     10.95 o
   3   3   3       11.28       11.37      1.45 o
   4   3   3      865.44      872.99     10.98 o
   5   3   3       46.45       57.95      1.85 o
   6   3   3       33.83       29.51      1.50 o
   7   3   3      215.13      235.81      3.34 o
   8   3   3       72.17       62.79      2.31 o
   9   3   3      102.22      114.65      3.80 o
  10   3   3      412.16      385.42     18.83 o
  11   3   3        4.99        0.67      2.35 o
  12   3   3       10.02        4.29      2.62 o
  13   3   3       44.30       40.97      3.22 o
  14   3   3        2.16       -0.02      3.01 o
  15   3   3        0.04        3.24      2.34 o
  16   3   3        1.38        3.15      2.74 o
  17   3   3        0.38        1.52      3.08 o
 -18   4   3        3.39       -3.79      8.04 o
 -17   4   3        0.17        1.88      3.39 o
 -16   4   3       29.28       22.58      3.52 o
 -15   4   3        4.84        3.70      5.15 o
 -14   4   3       13.60       16.80      3.17 o
 -13   4   3        3.07        0.22      2.96 o
 -12   4   3       11.17       14.20      2.48 o
 -11   4   3      203.58      184.66      6.19 o
 -10   4   3       64.71       70.53      6.52 o
  -9   4   3       45.32       36.45      5.21 o
  -8   4   3       17.69        9.74      2.39 o
  -7   4   3        0.82        6.37      1.08 o
  -6   4   3      153.70      152.34      3.28 o
  -5   4   3       83.50       91.64      2.56 o
  -4   4   3      201.56      221.35      4.72 o
  -3   4   3      282.01      304.33      4.93 o
  -2   4   3     1933.71     2003.49     24.15 o
  -1   4   3        8.63       11.34      1.26 o
   0   4   3       23.63       25.69      1.54 o
   1   4   3        0.63        1.22      0.99 o
   2   4   3      129.63      121.43      3.47 o
   3   4   3      848.15      819.45     12.12 o
   4   4   3       30.27       29.63      1.74 o
   5   4   3      562.98      534.56     10.94 o
   6   4   3      552.08      532.42      8.60 o
   7   4   3      680.71      655.49     15.65 o
   8   4   3       98.79      105.79      6.50 o
   9   4   3        1.06        3.15      3.04 o
  10   4   3      111.32       97.66     10.21 o
  11   4   3       32.39       26.17      7.66 o
  12   4   3        4.54        9.89      7.02 o
  13   4   3      180.59      197.95      7.08 o
  14   4   3       32.54       44.04      9.57 o
  15   4   3        0.00       -0.14      2.33 o
  16   4   3        6.86        9.79      3.08 o
 -17   5   3        7.79       13.79      6.98 o
 -16   5   3        0.36        1.35      5.89 o
 -15   5   3       14.77       30.46      6.72 o
 -14   5   3        0.57        4.36      5.13 o
 -13   5   3        1.41        1.68      5.74 o
 -12   5   3       49.56       44.38      6.44 o
 -11   5   3        2.15       -2.32      4.06 o
 -10   5   3        2.28       -1.04      4.13 o
  -9   5   3      106.93       94.47      7.44 o
  -8   5   3      371.39      385.24     14.13 o
  -7   5   3       69.77       72.83      6.36 o
  -6   5   3       62.52       58.49      2.53 o
  -5   5   3       56.82       65.79      2.88 o
  -4   5   3        0.07       -0.48      1.10 o
  -3   5   3       30.53       37.36      1.95 o
  -2   5   3      282.55      285.77      8.13 o
  -1   5   3       19.27       29.50      1.83 o
   0   5   3       84.81       87.65      2.82 o
   1   5   3       16.57       16.83      1.63 o
   2   5   3        1.32        1.65      1.41 o
   3   5   3      206.62      191.19      4.34 o
   4   5   3      131.65      127.61      3.88 o
   5   5   3      316.26      297.59     10.09 o
   6   5   3      516.44      519.26     19.95 o
   7   5   3      104.58      113.37      9.41 o
   8   5   3        4.21        9.81      3.90 o
   9   5   3        0.43       10.53      6.38 o
  10   5   3        7.30       10.21      6.70 o
  11   5   3        2.21        6.06      7.02 o
  12   5   3        8.99        2.55      7.02 o
  13   5   3        1.97       12.45      7.98 o
  14   5   3        0.52        3.19      7.66 o
  15   5   3        1.54        3.64     13.08 o
 -16   6   3        1.98        5.65      6.67 o
 -15   6   3        6.83        3.26     12.29 o
 -14   6   3        2.71        2.07      5.90 o
 -13   6   3       28.07       28.32      6.44 o
 -12   6   3        0.60       -1.03      4.75 o
 -11   6   3        2.89        5.53      4.83 o
 -10   6   3       23.43       25.69      5.74 o
  -9   6   3        8.89       11.06      5.06 o
  -8   6   3       71.41       70.85      7.04 o
  -7   6   3      156.16      168.83     10.04 o
  -6   6   3      185.14      186.90     14.36 o
  -5   6   3        0.04        3.49      2.26 o
  -4   6   3       55.08       50.34      2.85 o
  -3   6   3      216.41      197.81      4.99 o
  -2   6   3       24.29       25.39      2.28 o
  -1   6   3        0.01       -0.43      1.36 o
   0   6   3        0.77       -0.27      1.47 o
   1   6   3      143.49      158.54      4.88 o
   2   6   3        0.64       -1.87      1.97 o
   3   6   3      147.90      139.24      6.31 o
   4   6   3       29.33       25.45      4.49 o
   5   6   3      107.77       79.62      6.29 o
   6   6   3       18.33       22.24      4.60 o
   7   6   3      407.88      405.24     14.22 o
   8   6   3       44.25       67.34      9.89 o
   9   6   3       27.72       14.68      7.34 o
  10   6   3        2.16        0.64      6.38 o
  11   6   3        0.32        5.11      7.66 o
  12   6   3        6.39        3.83      7.98 o
  13   6   3        9.01        3.51      8.30 o
  14   6   3        0.56        4.79      8.94 o
 -14   7   3        4.90       13.72      9.89 o
 -13   7   3        8.27       21.80      9.10 o
 -12   7   3       17.20       23.68      7.50 o
 -11   7   3       35.40       38.69      7.98 o
 -10   7   3       43.98       50.49      7.21 o
  -9   7   3        5.01        5.38      5.25 o
  -8   7   3       16.00       21.49      5.98 o
  -7   7   3        4.61       10.33      5.29 o
  -6   7   3       20.64       20.22      5.52 o
  -5   7   3       93.54       93.24      7.95 o
  -4   7   3        6.02        8.57      2.82 o
  -3   7   3      131.35      125.96      4.71 o
  -2   7   3       66.24       64.39      4.34 o
  -1   7   3       26.71       24.58      3.31 o
   0   7   3      337.19      323.62      8.82 o
   1   7   3       35.83       26.26      3.81 o
   2   7   3       10.86        3.83      3.72 o
   3   7   3      130.02      122.28      7.79 o
   4   7   3       10.23       10.57      3.96 o
   5   7   3      156.86      153.19     18.35 o
   6   7   3       16.06       16.28      7.66 o
   7   7   3        0.00        1.91      6.70 o
   8   7   3        0.51        7.02      6.70 o
   9   7   3        1.70        6.06      7.66 o
  10   7   3       25.19       27.76      9.25 o
  11   7   3       18.47       21.70      9.25 o
  12   7   3        0.77        3.83      8.30 o
  13   7   3        0.87        0.32      8.62 o
 -12   8   3       23.01       36.85      7.89 o
 -11   8   3        4.87       13.56     12.77 o
 -10   8   3        0.00        7.37      6.08 o
  -9   8   3        1.39       -0.25      7.82 o
  -8   8   3        4.34       22.55      6.26 o
  -7   8   3       29.83       30.76      6.82 o
  -6   8   3       94.41      107.25     18.51 o
  -5   8   3        1.64       -2.14      8.62 o
  -4   8   3       16.68       14.67      5.90 o
  -3   8   3       84.68       78.32     11.81 o
  -2   8   3       20.76       22.31      5.21 o
  -1   8   3      115.21      116.67     15.39 o
   0   8   3       26.92       16.31      4.85 o
   1   8   3       96.80       88.72     12.45 o
   2   8   3       18.29       27.45      8.94 o
   3   8   3       96.65       93.19     12.45 o
   4   8   3        3.98        2.23      7.34 o
   5   8   3       32.32       37.02      9.57 o
   6   8   3        6.79       12.13      8.30 o
   7   8   3       70.91       95.42     13.08 o
   8   8   3       89.76      106.59     14.04 o
   9   8   3       17.87       24.25      9.89 o
  10   8   3        7.52        2.87      8.30 o
  -9   9   3        4.58        7.51      7.26 o
  -8   9   3        4.52       13.66      8.30 o
  -7   9   3        0.05        6.49      6.67 o
  -6   9   3       11.66       11.85      7.18 o
  -5   9   3        9.52       10.29      6.52 o
  -4   9   3       23.47       31.49      7.58 o
  -3   9   3        0.06       -5.11      5.90 o
  -2   9   3       17.45       11.71      6.22 o
  -1   9   3        0.00       -5.75      5.75 o
   0   9   3        0.58        0.96      9.25 o
   1   9   3        2.93       -3.83      8.94 o
   2   9   3       12.14       15.00      9.89 o
   3   9   3        3.17       13.40      9.25 o
   4   9   3        5.90        0.00      8.30 o
   5   9   3       10.58        3.83      8.94 o
   6   9   3        1.30       11.81      9.89 o
   7   9   3       17.15       12.45     10.21 o
 -20   0   4        0.03       -4.51      4.51 o
 -19   0   4        0.00       -0.64      4.47 o
 -18   0   4        3.94        0.76      3.91 o
 -17   0   4        3.40       -0.86      5.58 o
 -16   0   4       24.77       23.02      4.36 o
 -15   0   4      209.04      209.45      8.77 o
 -14   0   4       97.65       85.66      5.05 o
 -13   0   4      180.21      157.46      6.12 o
 -12   0   4      254.84      249.48      4.99 o
 -11   0   4      551.55      535.59      8.86 o
 -10   0   4      412.60      401.78      7.26 o
  -9   0   4      273.29      273.53      5.37 o
  -8   0   4     2329.12     2349.25     32.02 o
  -7   0   4       26.80       50.57      2.07 o
  -6   0   4     7928.23     7818.96    102.40 o
  -5   0   4     5942.64     6061.33     79.58 o
  -4   0   4     1236.42     1173.10     18.35 o
  -3   0   4     5740.64     5934.08     77.64 o
  -2   0   4    13880.91    12578.26    163.82 o
  -1   0   4     6476.69     5591.95     66.86 o
   0   0   4     1791.10     1694.12     22.69 o
   1   0   4      143.76      178.35      3.37 o
   2   0   4      236.81      227.79      4.14 o
   3   0   4      255.92      290.76      5.21 o
   4   0   4       13.93       27.22      1.31 o
   5   0   4      407.33      429.02     15.22 o
   6   0   4     1828.96     1730.50     30.18 o
   7   0   4      876.20      835.16     14.83 o
   8   0   4      184.78      162.90      4.07 o
   9   0   4        0.07       -0.77      1.06 o
  10   0   4       11.13       11.78      1.76 o
  11   0   4      639.07      581.15     21.38 o
  12   0   4      235.03      216.06     11.49 o
  13   0   4       31.50       22.66      5.11 o
  14   0   4       22.85       15.00      5.11 o
  15   0   4        9.43        5.74      5.11 o
  16   0   4        4.79        4.79      5.43 o
  17   0   4        1.26       -5.43      5.43 o
  18   0   4        1.70        5.43      6.38 o
 -20   1   4        0.00       -3.06      3.06 o
 -19   1   4        0.15       -2.75      2.75 o
 -18   1   4        3.34        3.58      2.75 o
 -17   1   4       25.67       30.40      3.26 o
 -16   1   4       88.94      100.59      5.48 o
 -15   1   4        9.88       11.48      3.32 o
 -14   1   4      213.19      235.60      6.41 o
 -13   1   4       27.71       27.51      2.40 o
 -12   1   4       43.00       47.09      3.41 o
 -11   1   4       70.66       67.49      2.71 o
 -10   1   4      362.66      320.21      4.53 o
  -9   1   4     1242.54     1185.52     12.79 o
  -8   1   4      231.90      253.46      3.65 o
  -7   1   4      196.66      221.12      3.16 o
  -6   1   4     1285.09     1246.00     12.99 o
  -5   1   4       74.77      113.27      2.88 o
  -4   1   4     1221.75     1101.73     10.79 o
  -3   1   4      629.01      742.50      7.42 o
  -2   1   4    26408.84    25336.10    262.54 o
  -1   1   4     3072.92     3336.60     35.06 o
   0   1   4     6061.52     5979.25     55.47 o
   1   1   4     2385.66     2007.09     18.97 o
   2   1   4      218.75      182.46      7.89 o
   3   1   4     1472.67     1429.16     16.39 o
   4   1   4      612.93      569.37      6.61 o
   5   1   4       19.13       26.81      2.14 o
   6   1   4      150.64      164.15      3.63 o
   7   1   4       20.77       26.94      1.20 o
   8   1   4        5.95        3.02      0.75 o
   9   1   4      147.31      141.75      2.68 o
  10   1   4      510.42      502.84      7.99 o
  11   1   4       42.90       47.83      3.73 o
  12   1   4       95.30       87.25      5.30 o
  13   1   4        7.05        4.79      2.93 o
  14   1   4        2.10       -3.91      5.90 o
  15   1   4       10.19       13.01      3.72 o
  16   1   4        0.43       -0.11      3.59 o
  17   1   4        2.66       -0.40      4.13 o
  18   1   4        0.83       -1.95      4.50 o
 -19   2   4        0.09       -2.80      3.10 o
 -18   2   4        6.56        4.54      2.92 o
 -17   2   4        0.61       -0.56      2.81 o
 -16   2   4        6.25        4.79      2.74 o
 -15   2   4       10.34        5.43      2.53 o
 -14   2   4        0.45       -0.52      3.49 o
 -13   2   4      490.67      518.16      8.84 o
 -12   2   4      547.98      563.72      9.26 o
 -11   2   4       26.32       20.65      1.61 o
 -10   2   4       39.78       47.48      1.94 o
  -9   2   4      778.02      769.03      9.17 o
  -8   2   4       63.55       64.48      1.84 o
  -7   2   4     3576.77     3654.78     38.76 o
  -6   2   4     3503.06     3488.62     39.65 o
  -5   2   4     1506.66     1516.97     19.29 o
  -4   2   4      184.75      216.40      3.75 o
  -3   2   4       41.28       48.54      1.37 o
  -2   2   4       39.09       61.35      1.57 o
  -1   2   4      646.92      632.16      7.53 o
   0   2   4      183.66      146.35      3.56 o
   1   2   4     1835.39     1618.93     16.49 o
   2   2   4     1197.69     1382.02     27.91 o
   3   2   4      172.02      216.56      3.08 o
   4   2   4      254.31      291.28      3.56 o
   5   2   4     1560.99     1627.65     20.35 o
   6   2   4       33.50       29.78      1.39 o
   7   2   4       98.93      120.55      2.56 o
   8   2   4      209.25      219.69      3.64 o
   9   2   4        8.15       13.29      1.57 o
  10   2   4      133.61      121.97      5.88 o
  11   2   4       63.87       64.30      3.60 o
  12   2   4       15.96       11.40      2.76 o
  13   2   4       41.14       30.92      3.60 o
  14   2   4        3.68        2.41      4.47 o
  15   2   4        0.00       -1.33      2.91 o
  16   2   4        0.40        0.75      3.22 o
  17   2   4       13.23       13.08      5.43 o
 -19   3   4        0.01       -4.47      4.47 o
 -18   3   4        1.28        4.36      7.02 o
 -17   3   4        5.55       12.53      4.02 o
 -16   3   4        0.73       -1.54      3.21 o
 -15   3   4        0.03        3.24      2.99 o
 -14   3   4       20.63       24.70      4.31 o
 -13   3   4        2.63        0.40      2.67 o
 -12   3   4        0.58        2.38      2.40 o
 -11   3   4       62.57       53.97      4.51 o
 -10   3   4      106.67      113.04      4.56 o
  -9   3   4       36.52       36.26      2.06 o
  -8   3   4       30.74       29.39      2.40 o
  -7   3   4      129.79      119.71      2.76 o
  -6   3   4      640.93      653.47      8.15 o
  -5   3   4      152.27      177.43      3.06 o
  -4   3   4      117.08      154.26      2.85 o
  -3   3   4      223.38      194.00      3.36 o
  -2   3   4      265.33      314.45      4.65 o
  -1   3   4       92.23       81.73      1.96 o
   0   3   4       91.65       99.37      2.19 o
   1   3   4        0.31        3.47      0.86 o
   2   3   4       20.03       20.25      1.79 o
   3   3   4      146.91      159.28      4.22 o
   4   3   4     2186.57     2243.51     25.21 o
   5   3   4       31.22       33.20      1.53 o
   6   3   4      138.79      135.05      4.10 o
   7   3   4      119.14      141.70      2.62 o
   8   3   4        0.17       -1.06      1.06 o
   9   3   4       34.53       38.95      4.34 o
  10   3   4        0.01        2.15      1.84 o
  11   3   4       20.25       17.64      4.15 o
  12   3   4       27.54       19.72      3.17 o
  13   3   4        1.18       -3.03      3.03 o
  14   3   4       12.00       14.31      3.48 o
  15   3   4        0.39       -2.40      2.40 o
  16   3   4        6.81        6.59      2.96 o
  17   3   4        6.38       11.18      3.31 o
 -18   4   4        1.13       -3.87      3.87 o
 -17   4   4        6.86       11.12      3.47 o
 -16   4   4        2.14       -2.12      2.98 o
 -15   4   4        3.49        6.39      3.16 o
 -14   4   4        1.26        4.61      2.67 o
 -13   4   4       25.55       26.19      3.16 o
 -12   4   4        9.23       13.92      2.66 o
 -11   4   4       16.15        5.57      4.36 o
 -10   4   4      104.56       97.50      7.13 o
  -9   4   4        1.58       -0.21      3.66 o
  -8   4   4      209.38      218.94      5.92 o
  -7   4   4       70.82       74.95      2.28 o
  -6   4   4      850.62      859.08     11.51 o
  -5   4   4        5.44        8.90      1.29 o
  -4   4   4      185.29      180.45      3.42 o
  -3   4   4       13.96       19.13      1.27 o
  -2   4   4      332.04      349.42      5.04 o
  -1   4   4       23.73       33.90      1.56 o
   0   4   4      244.39      238.67      3.95 o
   1   4   4        5.44        6.65      1.13 o
   2   4   4      426.82      463.67      8.62 o
   3   4   4      123.65      107.74      3.26 o
   4   4   4        6.95       10.35      1.38 o
   5   4   4        1.15        0.77      1.41 o
   6   4   4       93.19      110.50      3.62 o
   7   4   4       52.54       54.63      4.98 o
   8   4   4       28.42       19.36      4.06 o
   9   4   4      104.44      105.07      6.72 o
  10   4   4       16.52       13.77      4.06 o
  11   4   4       34.14       34.47      7.98 o
  12   4   4        3.34       10.85      7.02 o
  13   4   4       67.26       62.23     10.53 o
  14   4   4        5.88       14.68      7.98 o
  15   4   4        0.84        2.55      8.30 o
  16   4   4        2.10        6.19     11.33 o
 -17   5   4        1.13        7.62      6.59 o
 -16   5   4       13.62       10.47      6.44 o
 -15   5   4        2.72       -4.34      7.66 o
 -14   5   4       10.70       15.79      8.30 o
 -13   5   4       11.94       15.33      5.44 o
 -12   5   4       31.00       36.41     10.37 o
 -11   5   4      100.81       77.36      9.57 o
 -10   5   4       97.33      102.51      7.99 o
  -9   5   4      144.32      151.72     18.19 o
  -8   5   4        8.67       12.50      4.75 o
  -7   5   4      260.33      247.23     23.78 o
  -6   5   4      483.80      471.04      8.46 o
  -5   5   4       69.95       59.08      2.54 o
  -4   5   4      268.74      267.40      5.18 o
  -3   5   4      245.88      229.87      4.56 o
  -2   5   4      296.38      294.90      5.23 o
  -1   5   4      109.74      104.00      3.05 o
   0   5   4       60.10       59.23      2.44 o
   1   5   4       27.33       31.49      2.09 o
   2   5   4      593.52      570.06      8.75 o
   3   5   4       15.85       14.98      1.86 o
   4   5   4      270.91      258.72      7.09 o
   5   5   4     2602.21     2550.53     51.91 o
   6   5   4      697.67      683.12     19.54 o
   7   5   4      663.56      655.53     25.69 o
   8   5   4       34.01       35.98      4.98 o
   9   5   4      148.24      165.09      8.81 o
  10   5   4        0.42        2.16      3.48 o
  11   5   4       97.07       98.29     11.81 o
  12   5   4        0.08        9.57      7.66 o
  13   5   4        9.34       20.42      8.62 o
  14   5   4        1.63       -1.60      7.66 o
  15   5   4        8.92       14.68      9.25 o
 -16   6   4        5.52        5.86      6.73 o
 -15   6   4        1.45       18.28      6.59 o
 -14   6   4        1.49        6.28      5.67 o
 -13   6   4        5.05        8.92      5.49 o
 -12   6   4        6.06        3.66      5.13 o
 -11   6   4       26.16       17.47      5.59 o
 -10   6   4       18.09       11.24      8.94 o
  -9   6   4       21.03       19.01      5.36 o
  -8   6   4        1.25        4.38      4.36 o
  -7   6   4       32.06       40.88     11.33 o
  -6   6   4      312.00      300.81     12.54 o
  -5   6   4        1.05        0.28      1.94 o
  -4   6   4       35.52       38.48      2.62 o
  -3   6   4        9.68       13.82      1.91 o
  -2   6   4      276.35      267.83      6.02 o
  -1   6   4       68.03       70.81      3.03 o
   0   6   4        7.71        4.14      1.70 o
   1   6   4       30.67       32.62      3.00 o
   2   6   4      245.20      241.21      6.55 o
   3   6   4      464.77      435.36     12.43 o
   4   6   4      145.65      129.83      7.73 o
   5   6   4        6.87        3.69      3.83 o
   6   6   4       79.04       81.59      6.66 o
   7   6   4       21.18       21.14      7.98 o
   8   6   4       11.98       17.66      4.49 o
   9   6   4       16.83       22.02      8.30 o
  10   6   4        7.04        8.94      7.66 o
  11   6   4        1.74        5.74      7.66 o
  12   6   4        7.90        0.64      7.98 o
  13   6   4       13.10       15.96      9.25 o
  14   6   4        1.30        0.32      8.94 o
 -14   7   4       22.18       18.06      7.13 o
 -13   7   4        4.97       18.24      6.49 o
 -12   7   4        5.38        6.74      5.59 o
 -11   7   4       11.12       11.11      5.66 o
 -10   7   4        0.05        1.51      5.13 o
  -9   7   4       87.22       94.09      8.58 o
  -8   7   4        1.25       10.47      5.25 o
  -7   7   4       20.80       20.11      5.75 o
  -6   7   4        1.22        1.96      4.60 o
  -5   7   4       60.49       67.60      7.18 o
  -4   7   4       88.22       96.70      5.55 o
  -3   7   4        0.01       -1.94      2.25 o
  -2   7   4       40.65       46.84      3.87 o
  -1   7   4       52.33       50.25      3.95 o
   0   7   4        2.38        1.09      2.52 o
   1   7   4       58.57       54.27      4.68 o
   2   7   4       87.12       94.97     19.79 o
   3   7   4       30.58       25.79      8.46 o
   4   7   4      231.51      225.16     10.35 o
   5   7   4        0.48        1.57      3.83 o
   6   7   4       18.50       23.19      4.83 o
   7   7   4       10.63       15.17      7.34 o
   8   7   4        4.24       15.00      7.66 o
   9   7   4        8.07       23.94      8.94 o
  10   7   4        0.19       -1.60      7.66 o
  11   7   4        3.21        4.47      8.62 o
  12   7   4        2.18        2.55      8.94 o
 -12   8   4       18.83       20.64      7.13 o
 -11   8   4        0.06       14.04      6.48 o
 -10   8   4        0.94        4.79      5.84 o
  -9   8   4       24.23       36.84      7.50 o
  -8   8   4       39.27       51.01      7.66 o
  -7   8   4        0.04        8.12      6.22 o
  -6   8   4       40.81       41.98      7.66 o
  -5   8   4        1.49        2.96      5.36 o
  -4   8   4        0.31       -1.93      6.22 o
  -3   8   4        0.02       -1.76      2.85 o
  -2   8   4        0.00        3.78      2.83 o
  -1   8   4       20.36       18.38      3.46 o
   0   8   4       17.19       13.91      3.82 o
   1   8   4        0.18       -0.44      3.57 o
   2   8   4        9.87       10.18      4.30 o
   3   8   4       66.05       62.16      6.49 o
   4   8   4        2.84       -1.24      3.57 o
   5   8   4        2.79        9.89      8.30 o
   6   8   4       28.94       43.72     10.85 o
   7   8   4       18.21       29.68      9.89 o
   8   8   4        4.20        9.25      8.94 o
   9   8   4        2.53       -4.15      7.66 o
  10   8   4        0.11       -7.02      7.66 o
  -9   9   4       41.67       44.25      8.82 o
  -8   9   4       18.17       19.55     13.56 o
  -7   9   4        5.57       22.19      7.19 o
  -6   9   4        4.11        8.50      6.66 o
  -5   9   4        0.00        7.48      8.78 o
  -4   9   4        9.50        9.95      6.52 o
  -3   9   4       52.77       48.41     11.49 o
  -2   9   4        0.00        0.15      5.07 o
  -1   9   4        0.64       -5.72      5.72 o
   0   9   4       19.44        7.02      9.89 o
   1   9   4       19.67       16.28     10.21 o
   2   9   4        0.63        1.28      8.62 o
   3   9   4       10.31       10.53      9.57 o
   4   9   4        1.03       -4.15      8.94 o
   5   9   4        0.55        7.98      9.25 o
   6   9   4        1.20       -0.32      8.94 o
   7   9   4        3.85        9.89      9.89 o
 -20   1   5        0.00       -1.70      3.05 o
 -19   1   5        0.46       -2.52      2.71 o
 -18   1   5       27.49       31.49      3.48 o
 -17   1   5       26.84       33.75      3.34 o
 -16   1   5        0.15        4.00      3.59 o
 -15   1   5      417.03      451.06      8.85 o
 -14   1   5      209.21      212.78      5.54 o
 -13   1   5       22.95       18.70      1.68 o
 -12   1   5       34.67       41.18      2.06 o
 -11   1   5      197.58      190.24      3.25 o
 -10   1   5      643.40      647.01      7.36 o
  -9   1   5     1881.73     1935.60     19.01 o
  -8   1   5     1918.45     1776.32     17.45 o
  -7   1   5        0.12        4.19      0.76 o
  -6   1   5        4.00        5.89      0.90 o
  -5   1   5       19.33       16.93      0.81 o
  -4   1   5     1680.30     1585.90     14.52 o
  -3   1   5     7787.61     7403.77     68.44 o
  -2   1   5     9832.25     9361.83     86.53 o
  -1   1   5     1218.55     1177.22     11.47 o
   0   1   5      204.39      226.85      2.70 o
   1   1   5     1527.84     1349.85     13.78 o
   2   1   5        2.73        5.08      0.55 o
   3   1   5      611.12      587.23     12.37 o
   4   1   5       39.24       39.78      1.31 o
   5   1   5     1279.07     1244.00     13.75 o
   6   1   5      352.94      372.37      4.85 o
   7   1   5        0.05       -0.38      0.66 o
   8   1   5      256.56      252.60      3.63 o
   9   1   5        0.10        2.90      0.99 o
  10   1   5      187.52      189.56      4.39 o
  11   1   5       24.28       26.57      2.57 o
  12   1   5       19.76       18.17      3.27 o
  13   1   5       19.65       19.85      3.72 o
  14   1   5        8.39        3.67      3.16 o
  15   1   5       13.52       14.85      3.94 o
  16   1   5       15.19       16.74      4.36 o
  17   1   5        0.21       -4.31      4.31 o
 -19   2   5        2.45        2.15      3.17 o
 -18   2   5        0.07        2.04      2.88 o
 -17   2   5        2.50        9.04      2.81 o
 -16   2   5       32.24       31.66      4.05 o
 -15   2   5        1.74       -0.11      4.69 o
 -14   2   5        6.47        4.55      2.33 o
 -13   2   5       30.79       35.05      2.49 o
 -12   2   5       59.20       56.70      3.18 o
 -11   2   5        3.26        1.23      1.11 o
 -10   2   5       24.61       23.76      1.51 o
  -9   2   5      170.36      190.84      3.21 o
  -8   2   5        0.01        4.00      0.88 o
  -7   2   5      111.10      132.33      3.42 o
  -6   2   5       90.13      109.33      3.15 o
  -5   2   5      141.09      142.26      2.55 o
  -4   2   5      624.96      664.01      8.68 o
  -3   2   5      377.36      344.17      4.37 o
  -2   2   5      168.46      189.51      2.79 o
  -1   2   5      375.74      359.20      4.46 o
   0   2   5     2180.99     2035.67     22.01 o
   1   2   5       24.52       20.17      1.89 o
   2   2   5      351.82      333.16      4.49 o
   3   2   5      840.59      826.76     10.21 o
   4   2   5     2592.02     2669.08     26.81 o
   5   2   5     2839.62     2970.96     28.44 o
   6   2   5        4.20        4.68      0.76 o
   7   2   5      391.75      386.90      5.16 o
   8   2   5      110.01      102.94      4.48 o
   9   2   5        1.26        3.08      1.39 o
  10   2   5      191.19      166.93      4.44 o
  11   2   5      151.28      158.14      7.11 o
  12   2   5        4.52        3.51      2.53 o
  13   2   5        0.00       -1.83      2.53 o
  14   2   5        2.07       -0.90      2.83 o
  15   2   5        0.06       -0.89      2.99 o
  16   2   5        0.44        2.83      3.53 o
  17   2   5        6.13        8.00      9.41 o
 -19   3   5        3.74        5.28      9.10 o
 -18   3   5        8.41       13.34      3.94 o
 -17   3   5       10.48       14.26      4.28 o
 -16   3   5       49.77       47.84      5.29 o
 -15   3   5       39.11       36.43      7.98 o
 -14   3   5      123.58      121.76      6.81 o
 -13   3   5        8.82       13.26      3.19 o
 -12   3   5       21.89       18.26      3.23 o
 -11   3   5       62.74       58.18      4.07 o
 -10   3   5       21.86       28.01      2.70 o
  -9   3   5        1.10       -1.23      1.23 o
  -8   3   5      179.15      192.02      3.59 o
  -7   3   5      106.64      129.05      2.83 o
  -6   3   5      219.97      183.09      3.41 o
  -5   3   5       17.30       15.47      1.06 o
  -4   3   5      527.33      506.00      7.07 o
  -3   3   5       61.59       57.72      3.00 o
  -2   3   5      103.81      109.45      2.44 o
  -1   3   5        9.54       17.31      1.17 o
   0   3   5     2981.14     3272.36     35.39 o
   1   3   5        0.40        2.92      0.91 o
   2   3   5       87.80       66.51      1.91 o
   3   3   5        6.19        8.76      1.09 o
   4   3   5      159.68      154.64      3.91 o
   5   3   5      176.24      174.54      3.21 o
   6   3   5      110.07      100.36      2.60 o
   7   3   5       22.37       22.59      1.50 o
   8   3   5       14.29       15.56      1.73 o
   9   3   5       42.89       40.19      2.92 o
  10   3   5      206.59      174.04      5.77 o
  11   3   5        4.13        3.16      2.11 o
  12   3   5        1.39        3.21      3.67 o
  13   3   5        1.56       -0.16      2.64 o
  14   3   5       14.37        9.57      4.63 o
  15   3   5       24.97       25.22      8.30 o
  16   3   5        4.74        6.39      2.97 o
 -18   4   5        1.39        0.33      3.83 o
 -17   4   5        5.60        7.62      7.51 o
 -16   4   5       38.27       46.52      4.37 o
 -15   4   5        7.59        1.66      2.93 o
 -14   4   5        8.41       13.92      5.39 o
 -13   4   5        0.06       -0.92      2.79 o
 -12   4   5      126.90      108.04      5.90 o
 -11   4   5      139.12      119.98      8.35 o
 -10   4   5       12.42       15.23      4.49 o
  -9   4   5      112.26       97.36      7.27 o
  -8   4   5       27.60       26.79      1.73 o
  -7   4   5      151.11      157.91      4.14 o
  -6   4   5       27.35       28.26      2.41 o
  -5   4   5       96.01      106.14      2.62 o
  -4   4   5      637.31      643.79      8.49 o
  -3   4   5      103.45      132.09      3.00 o
  -2   4   5        0.13        2.51      0.95 o
  -1   4   5      412.14      408.89      6.64 o
   0   4   5       24.65       26.10      1.54 o
   1   4   5       13.92       12.19      1.31 o
   2   4   5      477.91      449.09      6.53 o
   3   4   5      641.92      618.43      8.88 o
   4   4   5       23.19       24.97      1.68 o
   5   4   5      237.21      230.10      5.37 o
   6   4   5      108.91      104.10      4.06 o
   7   4   5       23.89       21.87      3.90 o
   8   4   5       20.75       20.36      4.06 o
   9   4   5        5.65        8.36      3.60 o
  10   4   5        7.35       17.86      4.29 o
  11   4   5       29.12       25.95      6.06 o
  12   4   5       57.69       43.08      9.25 o
  13   4   5       10.29       11.49      7.66 o
  14   4   5        0.92       -4.47      7.34 o
  15   4   5        3.63       -0.96      7.98 o
  16   4   5        1.32        4.47      9.25 o
 -17   5   5        4.87        9.39      6.75 o
 -16   5   5        0.69       -6.22      6.22 o
 -15   5   5        0.20       -0.16      5.19 o
 -14   5   5        1.16       -4.60      4.60 o
 -13   5   5        1.66       -2.94      4.75 o
 -12   5   5        2.76        5.79      4.66 o
 -11   5   5       10.15       14.46      5.06 o
 -10   5   5       76.22       75.38      9.73 o
  -9   5   5       80.94       78.77      6.89 o
  -8   5   5      595.36      568.80     17.85 o
  -7   5   5      128.69      150.29      5.84 o
  -6   5   5       18.51       18.96      1.97 o
  -5   5   5        2.72        2.57      1.33 o
  -4   5   5       78.43       73.99      2.90 o
  -3   5   5      105.02      117.46      3.28 o
  -2   5   5       17.75       19.88      1.56 o
  -1   5   5       19.43       18.71      1.55 o
   0   5   5      167.39      156.65      3.51 o
   1   5   5       93.51       98.96      3.29 o
   2   5   5        0.89        0.98      2.16 o
   3   5   5       64.42       51.96      3.49 o
   4   5   5      740.05      704.89     13.81 o
   5   5   5      278.87      301.27     14.84 o
   6   5   5      438.91      424.13     18.35 o
   7   5   5        0.86        4.03      3.99 o
   8   5   5       82.55       82.53      6.44 o
   9   5   5       38.94       35.14      5.06 o
  10   5   5        0.01        1.02      5.27 o
  11   5   5        0.44        2.23      7.02 o
  12   5   5        1.47        2.87      7.34 o
  13   5   5        1.36        1.91      7.66 o
  14   5   5        1.83       -4.79      7.98 o
  15   5   5        6.00        8.94      9.25 o
 -16   6   5        3.43        0.39      6.27 o
 -15   6   5        0.21        1.11      7.18 o
 -14   6   5        2.25        1.40      5.31 o
 -13   6   5       12.94       14.36      5.73 o
 -12   6   5       79.25       84.01     11.33 o
 -11   6   5        8.28       14.37      5.43 o
 -10   6   5        0.24        7.33      4.66 o
  -9   6   5       70.76       54.15      6.44 o
  -8   6   5       21.24       27.00      7.02 o
  -7   6   5      134.66      144.92      9.04 o
  -6   6   5        0.15        0.53      2.89 o
  -5   6   5       28.07       19.58      2.26 o
  -4   6   5       50.12       47.88      2.82 o
  -3   6   5       64.87       55.66      2.95 o
  -2   6   5      145.63      144.02      4.45 o
  -1   6   5      122.25      125.82      4.47 o
   0   6   5        0.32       -1.95      2.07 o
   1   6   5       11.34        5.62      2.44 o
   2   6   5       56.86       53.41      3.62 o
   3   6   5       72.24       64.04      7.37 o
   4   6   5       69.58       56.41      5.79 o
   5   6   5       39.27       37.11      5.13 o
   6   6   5      210.29      176.28     16.60 o
   7   6   5       14.75       13.84      4.43 o
   8   6   5        8.39        5.44      7.18 o
   9   6   5        9.29        9.25      4.25 o
  10   6   5       11.23       23.94      8.62 o
  11   6   5       19.94       23.62      9.25 o
  12   6   5       23.93       28.40      9.89 o
  13   6   5        2.28        5.43      8.62 o
 -14   7   5       48.04       60.05      8.51 o
 -13   7   5       19.73       21.07      6.55 o
 -12   7   5        0.20       12.15      5.83 o
 -11   7   5        2.34       12.79      5.66 o
 -10   7   5        6.20       12.00      5.49 o
  -9   7   5       16.00       14.68      5.49 o
  -8   7   5       62.00       55.41     10.37 o
  -7   7   5       60.01       59.08      7.02 o
  -6   7   5        0.33       -1.56      4.43 o
  -5   7   5       12.01       14.10      7.18 o
  -4   7   5        7.22        5.81      2.77 o
  -3   7   5       21.97       13.23      2.93 o
  -2   7   5       68.75       59.45      4.21 o
  -1   7   5       17.98       18.87      3.15 o
   0   7   5        0.97       -1.01      2.82 o
   1   7   5      184.18      173.70      7.55 o
   2   7   5      105.70       98.92      7.02 o
   3   7   5      144.28      149.03      8.66 o
   4   7   5        6.65       10.41      6.22 o
   5   7   5        5.21        5.85      4.47 o
   6   7   5        0.00        0.18      3.99 o
   7   7   5        3.88        3.63      4.13 o
   8   7   5        3.93        3.51      4.25 o
   9   7   5        0.06        0.96      7.66 o
  10   7   5        0.99       10.85      8.94 o
  11   7   5        7.53        1.28      9.25 o
  12   7   5        0.19        3.83      9.57 o
 -12   8   5        2.42        4.39      6.48 o
 -11   8   5        5.31        2.42      6.13 o
 -10   8   5        6.68        9.50     13.56 o
  -9   8   5       19.18       21.42      6.66 o
  -8   8   5        0.57        8.86      5.89 o
  -7   8   5       33.05       38.76     10.37 o
  -6   8   5       12.94       11.07      5.73 o
  -5   8   5       18.20       19.21     12.77 o
  -4   8   5        2.38       -0.48      4.90 o
  -3   8   5        8.13        5.27      3.05 o
  -2   8   5       13.45       17.22      4.01 o
  -1   8   5       34.72       27.46      3.82 o
   0   8   5        5.66        5.06      3.68 o
   1   8   5        7.96        7.36      4.06 o
   2   8   5       32.17       25.77      5.12 o
   3   8   5        5.59        9.11      4.39 o
   4   8   5        0.70       -5.74      6.86 o
   5   8   5        4.12        1.27      5.27 o
   6   8   5        2.69       11.52      4.64 o
   7   8   5       31.33       26.49     10.53 o
   8   8   5        2.92        1.60      8.30 o
   9   8   5        0.00       -3.83      7.98 o
  -9   9   5       25.20       32.55     13.72 o
  -8   9   5        0.66      -10.53     10.53 o
  -7   9   5        1.53        3.51     11.17 o
  -6   9   5       20.57       32.87     12.77 o
  -5   9   5        4.63       -2.55     10.53 o
  -4   9   5        4.83       -4.47      9.89 o
  -3   9   5        1.77        0.96      9.89 o
  -2   9   5        0.57        3.03      6.77 o
  -1   9   5        0.64       -0.23      3.56 o
   0   9   5       18.56       12.37      4.97 o
   1   9   5        2.75        7.47      4.68 o
   2   9   5        5.48       -2.87      8.62 o
   3   9   5        2.55        2.87      8.94 o
   4   9   5       10.69       21.38     10.53 o
   5   9   5       22.41       44.04     11.81 o
   6   9   5       18.12       13.72     10.53 o
 -20   0   6        0.05        1.73      4.62 o
 -19   0   6        1.31        0.39      4.04 o
 -18   0   6        8.87       23.04      4.59 o
 -17   0   6       18.14       25.53      4.59 o
 -16   0   6      113.66      104.64      6.72 o
 -15   0   6      107.18       98.86      6.40 o
 -14   0   6       18.80       17.43      3.35 o
 -13   0   6      161.79      159.33      8.29 o
 -12   0   6      281.54      266.34      5.95 o
 -11   0   6      132.59      107.08      4.16 o
 -10   0   6        2.05        3.61      1.56 o
  -9   0   6       40.20       42.92      2.18 o
  -8   0   6      668.48      608.81      9.66 o
  -7   0   6     1519.23     1560.58     21.80 o
  -6   0   6      125.75      128.85      3.15 o
  -5   0   6     2935.39     2802.91     37.57 o
  -4   0   6     1244.10     1159.12     16.26 o
  -3   0   6     1204.82     1283.39     17.72 o
  -2   0   6     2311.56     2185.18     29.30 o
  -1   0   6     1420.50     1173.51     16.21 o
   0   0   6       43.58       47.60      1.78 o
   1   0   6      236.42      273.31      4.58 o
   2   0   6        1.72        2.08      0.73 o
   3   0   6      526.70      492.10      8.44 o
   4   0   6      404.38      366.60      6.69 o
   5   0   6      551.71      501.49      8.80 o
   6   0   6      492.55      494.19      8.76 o
   7   0   6      345.66      395.45      7.52 o
   8   0   6        3.54        3.51      1.29 o
   9   0   6     1151.83     1086.79     25.68 o
  10   0   6       46.92       43.54      2.48 o
  11   0   6      195.51      192.76     10.53 o
  12   0   6        2.41       -3.83      3.83 o
  13   0   6        2.13       -2.87      4.15 o
  14   0   6       19.27       28.72      6.06 o
  15   0   6        0.16       -3.83      5.11 o
  16   0   6        0.79       -5.43      5.43 o
  17   0   6        1.73       -2.23      6.38 o
 -20   1   6        0.36       -3.30      3.35 o
 -19   1   6        1.24       -0.36      3.25 o
 -18   1   6        1.94        5.32      2.76 o
 -17   1   6        0.17        4.37      2.55 o
 -16   1   6       16.61       27.63      2.98 o
 -15   1   6       53.61       65.94      3.58 o
 -14   1   6       84.56       87.18      4.85 o
 -13   1   6      135.22      143.57      3.57 o
 -12   1   6       37.26       42.81      2.11 o
 -11   1   6       35.99       41.61      1.68 o
 -10   1   6      346.04      410.10      5.24 o
  -9   1   6        4.52        1.88      1.46 o
  -8   1   6       31.48       39.12      1.43 o
  -7   1   6      391.22      379.77      4.58 o
  -6   1   6      101.14       81.70      1.80 o
  -5   1   6        3.75       12.35      0.81 o
  -4   1   6     4956.72     4764.55     42.26 o
  -3   1   6     5793.99     5579.19     51.82 o
  -2   1   6       29.99       39.59      3.36 o
  -1   1   6      497.72      509.84      6.76 o
   0   1   6      251.18      231.92      2.86 o
   1   1   6        2.13        5.73      0.69 o
   2   1   6      421.74      492.68      5.65 o
   3   1   6     3862.44     3780.86     37.50 o
   4   1   6       36.02       34.70      1.36 o
   5   1   6       79.36       59.50      1.70 o
   6   1   6        2.34        3.80      0.77 o
   7   1   6       56.01       63.95      1.81 o
   8   1   6      410.14      376.32      5.03 o
   9   1   6      231.15      233.07      4.05 o
  10   1   6      270.74      260.33      5.35 o
  11   1   6      157.36      139.19      4.22 o
  12   1   6       20.31       20.68      3.59 o
  13   1   6       56.69       62.59      7.18 o
  14   1   6       11.67       10.21      3.49 o
  15   1   6        0.01        0.59      3.49 o
  16   1   6        2.72        0.49      4.04 o
  17   1   6        1.63        2.63      4.36 o
 -19   2   6        7.64       11.99      3.64 o
 -18   2   6        4.44        7.90      3.12 o
 -17   2   6      225.57      266.80      8.20 o
 -16   2   6       46.56       47.69      3.51 o
 -15   2   6       10.16       12.81      2.53 o
 -14   2   6       30.03       32.02      2.99 o
 -13   2   6       47.25       43.11      2.76 o
 -12   2   6        4.58        4.48      1.78 o
 -11   2   6        1.33        1.07      1.22 o
 -10   2   6      189.07      192.98      4.89 o
  -9   2   6        0.23        4.16      1.05 o
  -8   2   6      135.42      144.12      3.32 o
  -7   2   6     1193.70     1186.24     12.76 o
  -6   2   6      577.58      611.49      7.65 o
  -5   2   6     1639.29     1472.93     23.89 o
  -4   2   6      685.21      626.83      7.65 o
  -3   2   6     1247.92     1237.59     13.16 o
  -2   2   6      105.33      102.31      2.70 o
  -1   2   6       21.37       16.39      1.04 o
   0   2   6       34.01       53.90      1.61 o
   1   2   6     1456.81     1495.33     16.80 o
   2   2   6      138.40      115.33      2.42 o
   3   2   6      405.91      458.44      5.13 o
   4   2   6       51.41       63.38      5.09 o
   5   2   6       67.58       74.73      2.00 o
   6   2   6      450.56      448.00      5.34 o
   7   2   6       96.60       93.17      2.25 o
   8   2   6      171.49      169.09      3.19 o
   9   2   6       11.96        9.27      1.60 o
  10   2   6        9.35       12.06      2.93 o
  11   2   6       89.19       74.52      4.13 o
  12   2   6        8.64        7.60      2.34 o
  13   2   6       20.35       18.19      3.36 o
  14   2   6       14.79       19.17      3.60 o
  15   2   6       11.62       14.85      3.91 o
  16   2   6       12.85       11.86      8.62 o
 -19   3   6        3.11        8.11      4.31 o
 -18   3   6        0.40        2.34      3.66 o
 -17   3   6        1.25        1.97      3.34 o
 -16   3   6       43.56       47.13      8.02 o
 -15   3   6       23.33       19.97      3.50 o
 -14   3   6        3.45        0.21      2.95 o
 -13   3   6       25.17       28.82      4.63 o
 -12   3   6       73.84       91.49      5.54 o
 -11   3   6       11.60       14.68      4.81 o
 -10   3   6      474.50      461.04      8.62 o
  -9   3   6        8.14       13.66      1.18 o
  -8   3   6      232.16      231.24      4.08 o
  -7   3   6        0.12       -0.20      0.90 o
  -6   3   6      464.31      460.69      6.77 o
  -5   3   6        0.08        0.71      0.82 o
  -4   3   6      198.01      202.91      3.45 o
  -3   3   6       24.04       26.05      1.57 o
  -2   3   6     1418.87     1391.29     14.87 o
  -1   3   6      225.82      228.30      3.55 o
   0   3   6      163.01      182.84      3.59 o
   1   3   6       82.05       67.86      2.50 o
   2   3   6       64.49       53.44      1.66 o
   3   3   6     2690.51     2880.51     29.22 o
   4   3   6      215.87      243.03      3.49 o
   5   3   6        1.26        2.04      0.88 o
   6   3   6      194.42      205.02      3.87 o
   7   3   6        1.32        3.22      1.29 o
   8   3   6       12.92       14.05      2.07 o
   9   3   6       88.53       88.29      3.94 o
  10   3   6      282.17      280.66      9.74 o
  11   3   6       10.64       14.77      3.59 o
  12   3   6        7.91        5.06      2.47 o
  13   3   6        5.45        3.23      2.88 o
  14   3   6       10.19        4.57      5.90 o
  15   3   6        0.03       -3.08      3.21 o
  16   3   6        0.24       -7.13      7.82 o
 -18   4   6       10.20        7.71      3.93 o
 -17   4   6        4.33        0.10      3.06 o
 -16   4   6        1.39       -3.69      3.69 o
 -15   4   6        9.65        7.07      2.95 o
 -14   4   6       15.60       12.47      2.91 o
 -13   4   6        0.10       -2.20      2.20 o
 -12   4   6        0.37       -0.79      4.19 o
 -11   4   6        6.56        0.29      4.06 o
 -10   4   6       76.68       57.11      6.02 o
  -9   4   6      183.26      171.94     11.19 o
  -8   4   6       37.83       36.41      1.74 o
  -7   4   6        5.97        7.83      1.19 o
  -6   4   6      153.18      166.00      3.38 o
  -5   4   6       37.07       45.36      2.13 o
  -4   4   6      376.10      369.16      5.58 o
  -3   4   6      141.00      133.15      2.92 o
  -2   4   6      221.53      205.51      3.71 o
  -1   4   6      253.38      259.62      4.28 o
   0   4   6        1.73        1.38      1.01 o
   1   4   6       17.62       27.24      2.23 o
   2   4   6     1034.26      954.05     11.89 o
   3   4   6      464.99      459.67      7.20 o
   4   4   6      335.66      319.60      5.83 o
   5   4   6        9.62       18.57      2.46 o
   6   4   6       36.52       40.11      3.32 o
   7   4   6       57.63       63.86      7.02 o
   8   4   6      146.27      128.32      8.94 o
   9   4   6       13.02        7.58      3.66 o
  10   4   6       33.14       31.22      4.75 o
  11   4   6       16.55       17.29      4.52 o
  12   4   6        1.18        1.00      4.01 o
  13   4   6       19.03       21.38      8.94 o
  14   4   6        0.89        7.34      8.30 o
  15   4   6        0.83       -8.30      8.30 o
 -17   5   6       11.92        5.79      6.19 o
 -16   5   6        2.93        3.60      5.66 o
 -15   5   6        3.16       -3.75      6.22 o
 -14   5   6       48.70       50.04      7.13 o
 -13   5   6       11.77        7.96      5.21 o
 -12   5   6        0.50       -4.19      4.19 o
 -11   5   6       28.88       29.91      5.66 o
 -10   5   6        4.57        9.49      4.54 o
  -9   5   6      503.87      470.55     18.67 o
  -8   5   6      627.06      700.45     55.69 o
  -7   5   6        1.05        4.41      3.67 o
  -6   5   6       42.31       45.47      2.67 o
  -5   5   6       77.65       71.12      2.63 o
  -4   5   6        3.66        1.48      1.14 o
  -3   5   6        3.88        3.39      1.06 o
  -2   5   6       20.89       23.97      1.64 o
  -1   5   6       60.08       53.39      2.62 o
   0   5   6       33.86       43.65      2.22 o
   1   5   6      343.74      316.85      6.48 o
   2   5   6      403.62      380.18      7.92 o
   3   5   6      465.16      441.09      9.59 o
   4   5   6      913.28      869.41     16.32 o
   5   5   6        4.50       -0.66      6.54 o
   6   5   6      157.91      153.93     26.65 o
   7   5   6       54.08       52.58      5.52 o
   8   5   6       60.77       60.83      6.70 o
   9   5   6        1.72       -2.99      5.11 o
  10   5   6        3.53        1.60      3.72 o
  11   5   6        7.12        8.62      4.25 o
  12   5   6        2.50        0.64      7.66 o
  13   5   6        1.57       13.72      8.30 o
  14   5   6        1.10       -6.70      7.98 o
 -16   6   6       27.85       41.82     14.84 o
 -15   6   6        0.87        3.53      5.89 o
 -14   6   6       16.36       21.02      6.13 o
 -13   6   6       15.43       17.07      5.55 o
 -12   6   6       35.03       42.50      6.86 o
 -11   6   6        1.99        1.63      5.74 o
 -10   6   6      101.42      112.29     25.85 o
  -9   6   6       62.80       66.55     11.17 o
  -8   6   6       20.45       19.53      5.02 o
  -7   6   6        0.85       -0.47      4.13 o
  -6   6   6      148.87      141.14     12.28 o
  -5   6   6        8.68        4.10      1.94 o
  -4   6   6        2.32        1.64      1.60 o
  -3   6   6       56.18       54.77      2.98 o
  -2   6   6        2.28        4.54      2.40 o
  -1   6   6       23.42       23.68      3.08 o
   0   6   6      108.84       95.81      4.89 o
   1   6   6        8.29        3.62      2.84 o
   2   6   6        8.73        7.88      2.64 o
   3   6   6       22.04       26.84      3.42 o
   4   6   6       26.82       20.02      5.43 o
   5   6   6       75.06       77.19      6.52 o
   6   6   6      194.38      191.93      9.63 o
   7   6   6        1.17        6.02      3.96 o
   8   6   6       22.26       26.46      5.90 o
   9   6   6        5.83        7.43      4.49 o
  10   6   6        0.37       -1.08      4.19 o
  11   6   6        4.27        9.57      8.30 o
  12   6   6        0.08        2.87      7.98 o
  13   6   6        0.09        4.15      8.62 o
 -14   7   6       10.77       16.40      6.79 o
 -13   7   6       15.01       24.90      6.55 o
 -12   7   6        2.42        5.01      5.41 o
 -11   7   6       16.12        9.88      6.54 o
 -10   7   6       10.37        9.94      5.66 o
  -9   7   6        3.25        2.98      5.19 o
  -8   7   6        8.97       11.72      6.06 o
  -7   7   6       29.44       33.44      7.66 o
  -6   7   6        4.62        0.70      4.59 o
  -5   7   6        8.80        8.83      2.90 o
  -4   7   6       13.18        6.38      2.94 o
  -3   7   6        8.67        6.22      2.63 o
  -2   7   6        6.07        4.05      2.84 o
  -1   7   6      236.66      225.57      7.45 o
   0   7   6       40.31       43.63      4.58 o
   1   7   6      111.82      108.73      7.43 o
   2   7   6        1.79        2.05      3.57 o
   3   7   6       11.79       11.21      4.10 o
   4   7   6       65.07       61.66      6.26 o
   5   7   6        1.17        0.30      3.66 o
   6   7   6        7.46        5.11      4.06 o
   7   7   6       12.11       20.97      5.02 o
   8   7   6       10.78        7.43      4.54 o
   9   7   6        0.22        2.84      4.54 o
  10   7   6       12.67       13.72      9.57 o
  11   7   6        6.68        2.55      9.25 o
 -12   8   6        1.00        5.39      7.50 o
 -11   8   6        5.18        7.18      6.55 o
 -10   8   6       35.90       37.30      7.59 o
  -9   8   6        5.70        8.01      5.94 o
  -8   8   6        2.94        8.21      5.96 o
  -7   8   6       65.98       94.28      9.04 o
  -6   8   6        0.22        3.83      6.38 o
  -5   8   6        2.81       -4.83      4.83 o
  -4   8   6       15.86       12.72      5.73 o
  -3   8   6        1.69       -1.30      2.83 o
  -2   8   6        5.31        0.56      3.13 o
  -1   8   6       23.35       24.52      6.86 o
   0   8   6       28.90       21.21      4.72 o
   1   8   6       16.46       12.93      6.06 o
   2   8   6        4.19       12.79      4.39 o
   3   8   6        4.11       14.62      4.43 o
   4   8   6        1.42        0.84      4.10 o
   5   8   6        6.92       10.13      4.72 o
   6   8   6        1.14       -0.64      4.10 o
   7   8   6        1.18       -3.64      4.15 o
   8   8   6        1.21        2.23      9.25 o
   9   8   6        0.70        5.74      9.25 o
  -8   9   6       25.27       51.38     14.36 o
  -7   9   6        2.43       10.85     12.13 o
  -6   9   6       10.61       24.89     12.13 o
  -5   9   6        1.79       24.25     11.81 o
  -4   9   6       13.24       30.32     11.49 o
  -3   9   6        1.07        6.06     10.21 o
  -2   9   6        4.88        2.97      4.54 o
  -1   9   6        0.63       -1.24      6.38 o
   0   9   6        5.43        6.44      4.76 o
   1   9   6        5.22        7.54      4.93 o
   2   9   6        2.39        2.00      4.59 o
   3   9   6        3.66        6.75      4.72 o
   4   9   6        3.70       -0.04      4.47 o
   5   9   6        0.51        1.28      9.25 o
 -20   1   7        2.41        3.87      3.51 o
 -19   1   7       10.02       18.47      3.81 o
 -18   1   7        4.53        6.21      3.10 o
 -17   1   7        3.38        4.76      2.55 o
 -16   1   7      205.74      245.15      6.33 o
 -15   1   7        4.51       -2.14      2.14 o
 -14   1   7       36.27       33.56      2.71 o
 -13   1   7       26.79       28.85      2.02 o
 -12   1   7       29.63       25.92      1.84 o
 -11   1   7       28.71       31.90      1.60 o
 -10   1   7      472.96      466.30      5.82 o
  -9   1   7     1486.34     1531.67     15.45 o
  -8   1   7       79.66       86.72      2.06 o
  -7   1   7      188.96      181.98      2.85 o
  -6   1   7      572.28      560.95      6.22 o
  -5   1   7      736.67      823.97      8.57 o
  -4   1   7        0.00       10.16      0.91 o
  -3   1   7      125.68      128.61      3.36 o
  -2   1   7     2464.17     2306.45     21.88 o
  -1   1   7       76.57       60.82      1.69 o
   0   1   7      321.01      315.02      4.01 o
   1   1   7      656.14      661.83      7.38 o
   2   1   7      296.33      322.57      6.28 o
   3   1   7      484.99      464.49      7.27 o
   4   1   7      353.86      369.87      4.70 o
   5   1   7      212.29      217.44      3.72 o
   6   1   7       60.64       58.63      1.86 o
   7   1   7      257.12      242.05      3.81 o
   8   1   7       56.39       57.89      2.53 o
   9   1   7       53.91       58.93      2.68 o
  10   1   7       23.54       24.21      2.09 o
  11   1   7       48.29       47.26      3.37 o
  12   1   7        7.75        8.94      3.36 o
  13   1   7        2.38        7.65      3.49 o
  14   1   7        7.04       -2.55      3.16 o
  15   1   7        2.08        2.23      3.84 o
  16   1   7        6.39        6.15      4.50 o
 -19   2   7       20.53       33.95      4.33 o
 -18   2   7       11.43       19.52      3.54 o
 -17   2   7        0.64        7.71      2.90 o
 -16   2   7       17.11       22.53      3.87 o
 -15   2   7        0.28       -2.03      2.03 o
 -14   2   7        0.01       -1.90      1.90 o
 -13   2   7       12.40       13.11      2.19 o
 -12   2   7       40.77       35.18      2.09 o
 -11   2   7        4.31        6.08      1.47 o
 -10   2   7      221.12      228.17      3.46 o
  -9   2   7        0.61        3.89      0.75 o
  -8   2   7      297.80      290.85      4.20 o
  -7   2   7      917.95      839.11      9.53 o
  -6   2   7      101.16      150.86      2.94 o
  -5   2   7     1790.57     1763.67     21.01 o
  -4   2   7     1057.18     1137.48     13.04 o
  -3   2   7     1143.96     1149.34     12.39 o
  -2   2   7       31.14       35.65      1.46 o
  -1   2   7       25.52       32.07      1.38 o
   0   2   7      201.16      243.41      3.84 o
   1   2   7     6485.30     6552.04     68.61 o
   2   2   7     1422.77     1454.25     16.27 o
   3   2   7        9.34       23.51      0.98 o
   4   2   7      464.18      485.25      6.18 o
   5   2   7        1.20        3.31      0.85 o
   6   2   7        7.12       10.17      1.27 o
   7   2   7        3.62        4.16      0.98 o
   8   2   7      216.22      196.43      3.80 o
   9   2   7       52.35       50.82      2.96 o
  10   2   7       28.44       39.92      2.86 o
  11   2   7        7.00        7.65      3.31 o
  12   2   7        0.41        0.70      2.16 o
  13   2   7        1.38        0.59      2.83 o
  14   2   7       13.74       12.98      3.60 o
  15   2   7        0.00        1.07      3.36 o
  16   2   7        0.42       -1.33      3.77 o
 -19   3   7        3.67        5.56      5.61 o
 -18   3   7       24.66       24.63      4.43 o
 -17   3   7        1.09        3.30      3.49 o
 -16   3   7       20.08       22.67      3.91 o
 -15   3   7       15.70       16.78      3.47 o
 -14   3   7       27.57       22.24      3.47 o
 -13   3   7       65.26       62.01      4.49 o
 -12   3   7       27.25       26.32      3.21 o
 -11   3   7        0.56       -2.11      2.11 o
 -10   3   7      282.22      303.21      6.34 o
  -9   3   7      144.39      140.61      2.98 o
  -8   3   7       19.25       24.83      1.79 o
  -7   3   7        0.38        1.57      1.03 o
  -6   3   7      434.19      468.30      6.47 o
  -5   3   7      144.72      151.35      3.02 o
  -4   3   7      795.05      826.65     10.09 o
  -3   3   7      429.15      499.30      6.34 o
  -2   3   7       14.41       22.40      1.23 o
  -1   3   7      603.43      599.73      7.77 o
   0   3   7      215.23      208.45      3.36 o
   1   3   7      121.97      146.00      2.94 o
   2   3   7     1128.41     1098.04     12.05 o
   3   3   7       91.25      103.42      2.67 o
   4   3   7      222.87      228.24      3.93 o
   5   3   7       14.63       18.73      1.29 o
   6   3   7      167.27      172.48      4.08 o
   7   3   7        1.69        1.11      1.12 o
   8   3   7      352.35      342.97      7.25 o
   9   3   7        3.56        1.40      3.11 o
  10   3   7        0.10       -1.81      1.81 o
  11   3   7       42.21       37.06      3.23 o
  12   3   7       20.58       25.76      3.15 o
  13   3   7       12.07       19.91      4.47 o
  14   3   7       29.25       36.71      7.18 o
  15   3   7        0.57        2.28      3.48 o
  16   3   7        1.78       -3.54      3.54 o
 -18   4   7        4.00        1.57      4.59 o
 -17   4   7        3.07       -3.39      4.84 o
 -16   4   7        0.88       -3.51      3.51 o
 -15   4   7        2.15       -2.59      2.85 o
 -14   4   7       22.58       20.94      3.36 o
 -13   4   7        7.20        4.35      2.75 o
 -12   4   7       30.63       16.85      5.43 o
 -11   4   7       89.37       79.77      6.82 o
 -10   4   7      167.36      143.15      8.73 o
  -9   4   7        2.52        2.48      2.12 o
  -8   4   7        9.70        8.64      1.40 o
  -7   4   7       16.19       15.80      1.35 o
  -6   4   7       40.81       41.84      1.96 o
  -5   4   7      249.92      232.49      4.20 o
  -4   4   7       21.52       24.10      1.49 o
  -3   4   7      101.55      101.17      2.56 o
  -2   4   7       18.95       24.74      1.41 o
  -1   4   7      118.69       93.83      2.56 o
   0   4   7       28.23       27.81      1.58 o
   1   4   7      625.35      590.52      8.20 o
   2   4   7      238.00      222.26      4.36 o
   3   4   7        9.81       14.99      2.52 o
   4   4   7      556.12      515.77      9.08 o
   5   4   7      155.64      152.16      5.24 o
   6   4   7        6.04        3.70      3.19 o
   7   4   7        8.83        4.22      3.36 o
   8   4   7        4.53       10.85      4.79 o
   9   4   7       45.26       41.36      5.13 o
  10   4   7        1.04       -0.74      3.53 o
  11   4   7        1.56       -3.42      3.42 o
  12   4   7        8.82       15.48      2.84 o
  13   4   7        0.05        1.05      2.96 o
  14   4   7        0.15       -2.55      7.98 o
  15   4   7        0.16       -4.47      8.62 o
 -17   5   7        0.68       -3.19      8.78 o
 -16   5   7        0.01        1.44      5.55 o
 -15   5   7        0.06       -2.42      4.96 o
 -14   5   7        5.49        1.94      4.96 o
 -13   5   7       14.09        4.72      4.96 o
 -12   5   7        3.04        7.47      4.78 o
 -11   5   7        9.57        3.27      4.30 o
 -10   5   7      144.08      143.24      9.04 o
  -9   5   7      171.40      160.53      9.28 o
  -8   5   7       60.40       67.62      4.43 o
  -7   5   7       37.68       39.57      3.42 o
  -6   5   7       99.45      102.88      3.48 o
  -5   5   7      239.98      230.09      6.09 o
  -4   5   7      196.75      207.53      4.49 o
  -3   5   7      113.13      115.09      3.62 o
  -2   5   7      139.00      135.86      3.41 o
  -1   5   7      101.40      108.56      3.08 o
   0   5   7       30.60       32.89      2.55 o
   1   5   7        2.10       -1.36      2.18 o
   2   5   7        2.55        2.75      2.23 o
   3   5   7      327.31      313.33      8.25 o
   4   5   7      325.04      309.10      8.18 o
   5   5   7       52.41       50.72      5.52 o
   6   5   7       15.72       13.22      4.29 o
   7   5   7        0.53        5.05      7.66 o
   8   5   7       14.58        7.37      4.63 o
   9   5   7        0.86       -0.19      3.48 o
  10   5   7        3.38        3.41      3.96 o
  11   5   7        0.08       -2.63      3.90 o
  12   5   7        0.27       -3.42      4.01 o
  13   5   7        0.02       -1.91      7.98 o
  14   5   7        0.16        1.60      8.94 o
 -16   6   7        2.62       11.38      6.49 o
 -15   6   7        0.16        0.93      5.41 o
 -14   6   7        0.35        4.52      5.49 o
 -13   6   7       40.78       53.09      9.10 o
 -12   6   7        6.15        9.89      5.13 o
 -11   6   7       13.15       14.41      9.57 o
 -10   6   7        9.48        9.93      4.96 o
  -9   6   7       38.75       44.73      6.29 o
  -8   6   7        5.89        2.92      4.35 o
  -7   6   7       13.23       21.68      5.02 o
  -6   6   7       64.73       79.16      4.66 o
  -5   6   7      101.73      106.70      6.66 o
  -4   6   7       91.76       97.61      4.22 o
  -3   6   7       30.15       35.05      4.02 o
  -2   6   7       26.21       28.49      7.46 o
  -1   6   7       61.01       54.88      3.92 o
   0   6   7      401.51      367.70     13.45 o
   1   6   7     1303.02     1279.23     22.58 o
   2   6   7       19.60       21.81      3.67 o
   3   6   7      276.09      274.65     12.77 o
   4   6   7        8.24        7.39      4.15 o
   5   6   7       54.33       64.25      7.34 o
   6   6   7       26.71       23.73      4.72 o
   7   6   7       57.31       65.09      9.25 o
   8   6   7       40.73       36.56      5.73 o
   9   6   7        2.19        6.67      4.43 o
  10   6   7       19.20       15.57      5.31 o
  11   6   7        0.00        1.83      4.72 o
  12   6   7        1.05        0.00      8.30 o
 -14   7   7        2.58       11.26      6.67 o
 -13   7   7       18.55       26.93      6.96 o
 -12   7   7       68.19       72.65      8.43 o
 -11   7   7        0.10        1.69      5.01 o
 -10   7   7       12.34       13.98      6.06 o
  -9   7   7       14.85        4.87      5.27 o
  -8   7   7       47.94       63.36      9.57 o
  -7   7   7       47.94       51.67     10.69 o
  -6   7   7       29.62       34.81      6.19 o
  -5   7   7       11.28       11.82      3.21 o
  -4   7   7       12.93        8.98      2.81 o
  -3   7   7        0.43        2.65      2.49 o
  -2   7   7      146.60      119.57      6.07 o
  -1   7   7       93.45       97.18      5.96 o
   0   7   7       46.57       37.13      4.43 o
   1   7   7       25.27       27.76      4.96 o
   2   7   7        4.53        7.41      3.86 o
   3   7   7       38.04       36.06      5.25 o
   4   7   7        1.35        0.97      3.99 o
   5   7   7       15.77       11.86      4.30 o
   6   7   7        0.03        3.82      4.01 o
   7   7   7       10.51       19.15      5.02 o
   8   7   7        0.11        0.26      4.25 o
   9   7   7        1.06        1.39      4.72 o
  10   7   7        1.22        0.32      4.83 o
  11   7   7        5.11        5.11      9.57 o
 -12   8   7       10.78        4.79     11.49 o
 -11   8   7        0.02       -3.51     10.85 o
 -10   8   7        2.66       12.77     11.81 o
  -9   8   7       11.33       27.76     11.81 o
  -8   8   7        4.75       -5.43     10.21 o
  -7   8   7        9.16       17.55     11.17 o
  -6   8   7        0.05       16.91     10.21 o
  -5   8   7        2.16        7.98      9.89 o
  -4   8   7        6.07        5.42      3.76 o
  -3   8   7       13.24       11.14      5.42 o
  -2   8   7       15.50       14.17      3.84 o
  -1   8   7        4.06        8.01      3.74 o
   0   8   7        2.80        1.11      3.68 o
   1   8   7       10.11       11.81      5.27 o
   2   8   7       12.40       16.34      8.78 o
   3   8   7       41.77       43.09      7.98 o
   4   8   7        3.24        5.87      4.78 o
   5   8   7        2.75       -1.00      4.10 o
   6   8   7        0.23       -2.74      5.43 o
   7   8   7        2.63       -2.11      4.35 o
   8   8   7        4.29        2.72      4.72 o
  -8   9   7       16.30       31.28     13.72 o
  -7   9   7        7.85       11.81     12.45 o
  -6   9   7        0.01       10.21     11.49 o
  -5   9   7        1.43        0.00     10.85 o
  -4   9   7        3.29       -7.66      9.89 o
  -3   9   7        1.24        2.23     10.21 o
  -2   9   7        4.24        7.21      4.82 o
  -1   9   7        2.73        1.49      4.57 o
   0   9   7        2.47       -0.83      4.31 o
   1   9   7        4.39        5.64      5.11 o
   2   9   7        0.44       -1.38      4.28 o
   3   9   7        3.55        4.06      4.76 o
   4   9   7       20.31       27.77      6.23 o
   5   9   7        0.03        2.78      4.79 o
 -20   0   8        1.89        8.50      4.59 o
 -19   0   8       52.50       71.39      6.40 o
 -18   0   8       64.80       97.64      8.30 o
 -17   0   8       22.36       20.17      4.36 o
 -16   0   8        0.20       -3.27      3.27 o
 -15   0   8       10.44        1.29      2.94 o
 -14   0   8       48.91       50.47      4.00 o
 -13   0   8        0.78       -0.50      2.29 o
 -12   0   8      278.04      282.30      6.35 o
 -11   0   8      917.54      898.30     14.10 o
 -10   0   8      451.73      410.16      7.63 o
  -9   0   8      183.32      174.88      4.33 o
  -8   0   8      988.37     1005.06     14.98 o
  -7   0   8      307.20      327.57      6.04 o
  -6   0   8      475.94      596.79      9.41 o
  -5   0   8     3473.55     3390.72     45.46 o
  -4   0   8     1232.50     1229.80     17.37 o
  -3   0   8      875.56      921.50     13.34 o
  -2   0   8       86.18       92.92      2.83 o
  -1   0   8      774.98      666.41      9.95 o
   0   0   8     1404.27     1233.44     17.32 o
   1   0   8      215.99      212.76      4.05 o
   2   0   8     1400.18     1436.05     20.08 o
   3   0   8      147.94      133.72      3.53 o
   4   0   8      144.47      139.46      4.97 o
   5   0   8        3.42        2.36      1.18 o
   6   0   8      346.32      322.48      6.64 o
   7   0   8      221.70      209.69      5.10 o
   8   0   8       73.07       53.08      2.82 o
   9   0   8      103.44      104.07      3.89 o
  10   0   8       17.45        1.91      4.15 o
  11   0   8      142.16      149.67      9.89 o
  12   0   8       67.82       75.64      7.66 o
  13   0   8        7.97       -1.91      4.47 o
  14   0   8       45.15       56.81      7.66 o
  15   0   8        2.70        3.51      6.06 o
  16   0   8       16.53        9.89      6.70 o
 -20   1   8       18.60       26.43      6.71 o
 -19   1   8        0.03        6.59      3.86 o
 -18   1   8       17.55       14.32      3.40 o
 -17   1   8       18.67       17.62      3.57 o
 -16   1   8       20.76       22.51      2.77 o
 -15   1   8       25.94       25.20      2.70 o
 -14   1   8        0.03       -1.61      1.61 o
 -13   1   8       88.42       82.30      2.90 o
 -12   1   8       28.76       27.79      1.84 o
 -11   1   8        0.00       -1.08      1.08 o
 -10   1   8       35.14       42.92      1.71 o
  -9   1   8       57.32       57.50      2.44 o
  -8   1   8        0.83        3.11      1.19 o
  -7   1   8      452.76      409.09      5.02 o
  -6   1   8      154.29      159.57      2.73 o
  -5   1   8      743.88      712.77      7.65 o
  -4   1   8      141.18      121.68      1.93 o
  -3   1   8       50.41       34.97      1.90 o
  -2   1   8       33.78       47.14      1.33 o
  -1   1   8     3288.72     3202.37     32.04 o
   0   1   8       34.02       31.50      1.21 o
   1   1   8      427.32      492.66      5.85 o
   2   1   8      211.89      265.79      3.70 o
   3   1   8      421.11      438.05      5.42 o
   4   1   8       20.09       18.15      1.62 o
   5   1   8        3.72        2.42      0.81 o
   6   1   8       86.98       83.27      2.15 o
   7   1   8       13.25        7.78      1.25 o
   8   1   8       10.37       12.84      1.40 o
   9   1   8      576.72      560.67      8.99 o
  10   1   8        0.17       -1.67      1.67 o
  11   1   8        9.46       13.02      3.37 o
  12   1   8       11.41       18.50      3.72 o
  13   1   8        0.24       -0.62      3.14 o
  14   1   8       14.92       18.34      4.17 o
  15   1   8        3.67       -1.71      3.82 o
  16   1   8        2.68       -1.91      7.66 o
 -19   2   8        2.37        7.26      3.27 o
 -18   2   8      138.80      170.64      7.05 o
 -17   2   8        0.78       -1.11      2.72 o
 -16   2   8       11.32       13.49      2.80 o
 -15   2   8       28.75       35.13      3.05 o
 -14   2   8       29.82       30.24      5.00 o
 -13   2   8       57.09       59.59      3.47 o
 -12   2   8       41.05       38.78      2.15 o
 -11   2   8       28.29       27.88      1.84 o
 -10   2   8      178.54      188.71      3.35 o
  -9   2   8      279.37      308.80      4.18 o
  -8   2   8      114.44      103.61      2.41 o
  -7   2   8      681.25      638.38      9.14 o
  -6   2   8        1.63        6.54      1.45 o
  -5   2   8     1203.61     1301.71     16.10 o
  -4   2   8     1123.88     1010.99     11.81 o
  -3   2   8       62.18       52.30      2.74 o
  -2   2   8       63.90       64.61      1.97 o
  -1   2   8       86.85       85.17      2.23 o
   0   2   8      184.73      155.60      5.73 o
   1   2   8      214.85      203.00      3.51 o
   2   2   8      196.37      206.17      3.55 o
   3   2   8       17.43       18.03      1.04 o
   4   2   8       13.97       12.38      0.87 o
   5   2   8        6.74        5.82      1.07 o
   6   2   8        6.02        6.41      1.03 o
   7   2   8       22.92       25.52      1.70 o
   8   2   8       59.19       58.23      3.14 o
   9   2   8       79.81       72.14      3.55 o
  10   2   8      103.73       90.09      4.05 o
  11   2   8        6.76        1.85      2.11 o
  12   2   8       34.62       43.61      3.29 o
  13   2   8        6.56       10.34      2.91 o
  14   2   8        5.66        0.97      3.46 o
  15   2   8        6.77       10.31      3.64 o
  16   2   8        9.84        9.40      3.83 o
 -19   3   8        0.77        0.33      5.04 o
 -18   3   8        1.67       -4.78      5.64 o
 -17   3   8        0.15       -3.05      3.05 o
 -16   3   8        0.50       -3.05      3.05 o
 -15   3   8        1.89       -0.56      2.85 o
 -14   3   8        0.25       -1.63      2.47 o
 -13   3   8        0.04        0.76      2.37 o
 -12   3   8       12.28        8.92      2.59 o
 -11   3   8        6.49        4.23      1.88 o
 -10   3   8       51.22       53.54      2.82 o
  -9   3   8       27.11       28.93      2.01 o
  -8   3   8       84.30       81.19      2.64 o
  -7   3   8      369.16      349.04      5.40 o
  -6   3   8       80.91       75.04      3.17 o
  -5   3   8        8.42        9.12      1.15 o
  -4   3   8      540.20      539.06      6.82 o
  -3   3   8        6.84        7.02      1.01 o
  -2   3   8     1437.86     1417.43     15.31 o
  -1   3   8      170.22      206.57      3.48 o
   0   3   8       24.69       29.25      1.83 o
   1   3   8      121.84      115.88      2.54 o
   2   3   8       72.68       72.10      2.39 o
   3   3   8      114.49      114.96      2.77 o
   4   3   8       33.60       34.62      2.11 o
   5   3   8       23.70       26.28      1.59 o
   6   3   8       16.38       17.09      2.03 o
   7   3   8        8.29        4.27      2.45 o
   8   3   8       31.15       24.22      2.30 o
   9   3   8        0.11       -1.63      1.63 o
  10   3   8        7.72        5.64      2.96 o
  11   3   8       54.93       50.82      4.34 o
  12   3   8       39.04       42.15      3.49 o
  13   3   8        2.36        5.69      2.87 o
  14   3   8        3.61        3.62      4.63 o
  15   3   8        0.07       -4.98      7.18 o
 -18   4   8        7.45        5.63      5.67 o
 -17   4   8       13.27       11.04      4.39 o
 -16   4   8        0.47       -4.58      4.58 o
 -15   4   8        2.44       -0.70      2.84 o
 -14   4   8        2.94        1.48      2.66 o
 -13   4   8       16.58       13.94      5.02 o
 -12   4   8      127.79      126.23      8.81 o
 -11   4   8      346.37      374.44     25.85 o
 -10   4   8        1.99        5.98      4.30 o
  -9   4   8       62.63       63.26      4.11 o
  -8   4   8       20.37       19.18      1.90 o
  -7   4   8       32.99       39.32      2.14 o
  -6   4   8       58.46       52.94      2.30 o
  -5   4   8      441.04      432.39      6.39 o
  -4   4   8       36.13       36.76      1.73 o
  -3   4   8       22.21       24.27      1.47 o
  -2   4   8        0.00       -0.94      0.94 o
  -1   4   8      104.67       95.18      2.78 o
   0   4   8       30.55       27.33      1.94 o
   1   4   8      148.60      149.13      4.48 o
   2   4   8        6.41        7.76      1.81 o
   3   4   8      644.79      628.68     10.78 o
   4   4   8      248.09      252.24      7.89 o
   5   4   8       61.62       69.92      3.86 o
   6   4   8       14.99       23.89      8.94 o
   7   4   8       42.61       40.78      4.75 o
   8   4   8        0.03       -2.37      3.13 o
   9   4   8        1.36        2.74      3.60 o
  10   4   8       14.51       13.36      4.19 o
  11   4   8        7.16        2.40      4.13 o
  12   4   8        0.24       -2.51      6.22 o
  13   4   8        2.42        5.01      4.60 o
  14   4   8        0.91        0.96      8.62 o
 -17   5   8        1.07       -3.94      9.57 o
 -16   5   8        6.87        2.80     10.85 o
 -15   5   8        0.00       -3.01      5.02 o
 -14   5   8       13.38        9.71      5.25 o
 -13   5   8       24.89       10.79     11.65 o
 -12   5   8        0.71        2.69      4.30 o
 -11   5   8        0.65       -0.96      4.25 o
 -10   5   8       72.44       58.20      8.62 o
  -9   5   8        1.16        6.69      4.54 o
  -8   5   8      409.16      426.87     13.45 o
  -7   5   8       38.11       30.32      3.76 o
  -6   5   8      126.32      139.43      3.88 o
  -5   5   8      573.24      565.39      9.21 o
  -4   5   8        1.99        6.19      1.55 o
  -3   5   8       43.31       41.09      2.30 o
  -2   5   8       50.80       60.12      2.52 o
  -1   5   8      764.76      712.66     11.54 o
   0   5   8      116.84      116.73      4.72 o
   1   5   8      202.74      197.51      5.79 o
   2   5   8      128.19      115.98      4.57 o
   3   5   8      124.42      120.56      5.35 o
   4   5   8      290.80      260.29      8.85 o
   5   5   8       44.05       48.11     10.53 o
   6   5   8        7.46       10.89      3.96 o
   7   5   8      100.39       92.20      7.05 o
   8   5   8        0.87        0.42      3.60 o
   9   5   8        9.94        9.91      4.13 o
  10   5   8        1.46       -1.86      3.90 o
  11   5   8        1.43        5.04      4.31 o
  12   5   8        0.26       -4.36      4.36 o
  13   5   8       18.67       24.57      9.89 o
 -16   6   8       21.31       33.18      7.26 o
 -15   6   8        5.45       17.91     10.21 o
 -14   6   8        0.59       -1.50      7.18 o
 -13   6   8        3.63        2.26      4.83 o
 -12   6   8       23.31       25.78      5.89 o
 -11   6   8        9.56        8.96      5.13 o
 -10   6   8       32.28       31.72      5.89 o
  -9   6   8       20.61       30.07      5.79 o
  -8   6   8       22.47       36.70      5.79 o
  -7   6   8       35.17       13.89      5.74 o
  -6   6   8       31.39       27.55      5.14 o
  -5   6   8       44.29       48.27      3.05 o
  -4   6   8      480.60      468.92     10.67 o
  -3   6   8        3.07        3.55      2.60 o
  -2   6   8        2.35        4.90      2.58 o
  -1   6   8        1.57        1.17      3.09 o
   0   6   8      175.76      172.02      7.39 o
   1   6   8        2.49        1.22      3.02 o
   2   6   8       25.73       28.36      4.72 o
   3   6   8        7.39        9.08      3.96 o
   4   6   8      132.68      131.98      8.19 o
   5   6   8        0.39        3.00      5.90 o
   6   6   8        2.13       -1.26      5.90 o
   7   6   8        0.03        5.91      4.19 o
   8   6   8       16.67       18.42      4.96 o
   9   6   8       15.56       23.48      8.14 o
  10   6   8       22.35       26.09     10.85 o
  11   6   8        0.49       -1.07      4.72 o
  12   6   8        0.05        3.19      9.25 o
 -14   7   8        0.82        0.96     10.53 o
 -13   7   8        4.73        6.38     10.21 o
 -12   7   8       14.50       28.08     12.13 o
 -11   7   8        0.19        7.66      9.89 o
 -10   7   8       39.15       50.42     12.13 o
  -9   7   8        0.13       -8.62      8.62 o
  -8   7   8       64.46       69.89     12.77 o
  -7   7   8       15.87       12.45      9.57 o
  -6   7   8       54.89       60.95     11.81 o
  -5   7   8        6.21        7.79      4.47 o
  -4   7   8       40.52       52.65      4.94 o
  -3   7   8       17.97       14.66      3.67 o
  -2   7   8      142.39      124.87      7.84 o
  -1   7   8      163.94      168.17      7.70 o
   0   7   8       54.37       65.57      5.32 o
   1   7   8       25.49       28.58      8.14 o
   2   7   8        1.84       -3.42      3.42 o
   3   7   8       51.61       54.99      6.13 o
   4   7   8        6.08        1.99      3.61 o
   5   7   8        1.02       -2.54      3.57 o
   6   7   8        1.44        4.15      4.15 o
   7   7   8        4.10       -2.96      6.54 o
   8   7   8        0.00        1.98      4.49 o
   9   7   8        2.24        8.17      5.25 o
  10   7   8        2.87        3.37      4.88 o
 -12   8   8        0.49      -11.49     11.49 o
 -11   8   8       16.83        7.98     11.81 o
 -10   8   8       10.29       16.28     11.49 o
  -9   8   8        0.00       -1.60     10.85 o
  -8   8   8       12.64       30.00     11.81 o
  -7   8   8        8.63       16.60     10.85 o
  -6   8   8        0.51       -2.87      9.25 o
  -5   8   8        0.57       -5.11      9.25 o
  -4   8   8       14.06       14.89      4.54 o
  -3   8   8        1.53       -2.13      3.22 o
  -2   8   8       35.16       34.41      4.90 o
  -1   8   8        0.38       -1.88      3.45 o
   0   8   8       14.42       13.89      4.47 o
   1   8   8        1.65        4.47      4.00 o
   2   8   8        0.82        0.21      3.90 o
   3   8   8        7.75        9.32      4.64 o
   4   8   8        1.19       -0.79      3.97 o
   5   8   8        9.71        5.43      4.93 o
   6   8   8        9.48        6.61      7.98 o
   7   8   8        0.00       -4.15      4.15 o
   8   8   8        0.04        1.91      4.83 o
  -8   9   8        1.79      -10.21     11.49 o
  -7   9   8       15.22       22.34     12.77 o
  -6   9   8        3.10       -7.34     10.85 o
  -5   9   8       14.37       26.49     12.77 o
  -4   9   8        1.22        3.51     10.85 o
  -3   9   8        0.06       -8.94      8.94 o
  -2   9   8        4.96       -0.58      4.31 o
  -1   9   8       15.00       27.96      6.54 o
   0   9   8       19.93       16.25      5.46 o
   1   9   8        4.84        7.44      5.08 o
   2   9   8       12.37       15.58      6.38 o
   3   9   8        3.11        5.68      5.12 o
   4   9   8        0.21        1.28      5.12 o
 -20   1   9       59.69       79.35      5.68 o
 -19   1   9        2.70        4.10      3.40 o
 -18   1   9       11.86       10.79      3.40 o
 -17   1   9        0.98       -1.65      2.70 o
 -16   1   9        0.01       -2.34      2.34 o
 -15   1   9       13.99       11.51      2.42 o
 -14   1   9        1.15       -1.65      1.65 o
 -13   1   9        2.00       -0.21      2.17 o
 -12   1   9       40.19       38.20      2.08 o
 -11   1   9      146.37      140.13      2.98 o
 -10   1   9      521.28      541.70      6.62 o
  -9   1   9       21.76       20.56      1.33 o
  -8   1   9      349.68      349.14      4.65 o
  -7   1   9     1894.49     1797.51     17.83 o
  -6   1   9      174.49      188.64      2.99 o
  -5   1   9      179.17      202.03      3.02 o
  -4   1   9      538.71      442.25      5.51 o
  -3   1   9      198.38      198.34      3.07 o
  -2   1   9     1283.72     1099.99     11.82 o
  -1   1   9        5.73        2.50      0.98 o
   0   1   9        3.45        4.21      0.81 o
   1   1   9      206.56      227.85      3.39 o
   2   1   9      795.80      791.77      8.94 o
   3   1   9       56.71       49.67      1.59 o
   4   1   9      261.08      260.76      3.84 o
   5   1   9       13.84        9.96      1.06 o
   6   1   9        0.38       -0.92      0.92 o
   7   1   9        0.90       -0.54      1.10 o
   8   1   9      347.84      319.60      6.72 o
   9   1   9       21.86       22.00      5.03 o
  10   1   9      105.78      108.23      4.72 o
  11   1   9       69.72       81.03      5.40 o
  12   1   9        0.72        1.65      3.04 o
  13   1   9       10.00       13.81      3.68 o
  14   1   9        0.31       -3.36      3.36 o
  15   1   9        1.21        2.04      4.31 o
 -19   2   9        6.31        7.42      3.74 o
 -18   2   9        0.35       -3.64      3.64 o
 -17   2   9       14.92        9.35      2.98 o
 -16   2   9       56.91       77.61      5.02 o
 -15   2   9        1.21       -0.93      2.40 o
 -14   2   9       18.95       15.64      2.50 o
 -13   2   9      152.87      152.47      4.36 o
 -12   2   9        5.64        4.65      1.60 o
 -11   2   9      135.14      116.16      3.23 o
 -10   2   9      104.97       96.32      2.45 o
  -9   2   9       59.03       61.45      1.95 o
  -8   2   9       57.70       65.58      3.04 o
  -7   2   9       27.75       31.40      1.48 o
  -6   2   9      320.06      324.64      4.96 o
  -5   2   9      832.96      781.98      9.67 o
  -4   2   9      439.81      391.33      8.51 o
  -3   2   9     1205.58     1219.65     14.24 o
  -2   2   9       18.62       26.68      1.63 o
  -1   2   9      595.22      669.22      8.46 o
   0   2   9      455.77      467.10      6.36 o
   1   2   9      119.32      108.92      2.58 o
   2   2   9        0.02       -0.12      0.63 o
   3   2   9        4.33        6.28      0.77 o
   4   2   9        4.60        4.43      0.88 o
   5   2   9      105.25       94.94      2.23 o
   6   2   9       42.75       38.10      1.76 o
   7   2   9      212.10      202.87      4.45 o
   8   2   9        3.06        5.81      1.93 o
   9   2   9        5.83        3.42      2.12 o
  10   2   9       22.59       19.98      2.58 o
  11   2   9        1.38        0.04      2.07 o
  12   2   9        0.07       -1.20      2.20 o
  13   2   9        2.15        0.50      2.81 o
  14   2   9        0.19       -1.76      5.23 o
  15   2   9        2.27        0.25      3.37 o
 -19   3   9        0.62       -3.77      3.77 o
 -18   3   9        4.65        2.69      6.29 o
 -17   3   9       11.04        8.93      3.88 o
 -16   3   9        8.61        5.21      3.45 o
 -15   3   9       38.21       35.72      4.06 o
 -14   3   9       13.42       10.86      3.17 o
 -13   3   9       38.36       45.08      3.99 o
 -12   3   9        0.06       -1.03      2.30 o
 -11   3   9        8.62        4.60      2.16 o
 -10   3   9        2.22        0.37      1.68 o
  -9   3   9       26.14       34.07      2.70 o
  -8   3   9        0.00       -0.33      1.18 o
  -7   3   9        1.19        2.84      1.27 o
  -6   3   9       25.28       26.34      2.44 o
  -5   3   9       13.17        7.68      1.40 o
  -4   3   9       93.46      109.38      2.60 o
  -3   3   9       76.13       82.81      2.21 o
  -2   3   9      225.13      238.34      4.39 o
  -1   3   9      120.84      109.66      2.77 o
   0   3   9      589.26      563.39      7.59 o
   1   3   9      103.76      108.41      2.92 o
   2   3   9      104.21      116.74      2.87 o
   3   3   9      133.75      145.90      3.39 o
   4   3   9        9.65        9.27      1.40 o
   5   3   9        5.75        2.53      1.45 o
   6   3   9       12.06       12.86      2.09 o
   7   3   9        3.23        3.26      2.53 o
   8   3   9       14.86       14.23      1.94 o
   9   3   9        8.59        5.17      2.09 o
  10   3   9       69.78       67.74      3.90 o
  11   3   9        1.39        0.72      2.10 o
  12   3   9        0.53        0.88      2.47 o
  13   3   9        0.00        0.67      2.63 o
  14   3   9        2.17       -0.90      3.21 o
 -18   4   9       10.02        3.06      4.71 o
 -17   4   9        0.45       -3.14      3.14 o
 -16   4   9       13.05       12.73      3.57 o
 -15   4   9        1.00       -3.40      3.40 o
 -14   4   9       16.99       18.69      5.43 o
 -13   4   9        7.61        0.13      4.47 o
 -12   4   9       62.18       57.46      7.98 o
 -11   4   9        0.24        3.07      4.35 o
 -10   4   9      408.19      412.13     10.59 o
  -9   4   9      173.55      158.36      5.98 o
  -8   4   9        2.17        1.04      1.40 o
  -7   4   9       48.80       50.41      2.52 o
  -6   4   9       19.28       18.26      1.86 o
  -5   4   9       92.49       96.26      3.08 o
  -4   4   9       40.93       38.48      1.83 o
  -3   4   9        1.91        3.51      1.27 o
  -2   4   9      476.21      490.56      7.82 o
  -1   4   9       91.87       89.30      3.11 o
   0   4   9      317.96      281.64      5.43 o
   1   4   9       16.19       20.14      2.29 o
   2   4   9       89.79       82.97      3.81 o
   3   4   9      398.99      358.87      7.40 o
   4   4   9       67.26       60.76      4.79 o
   5   4   9       54.66       46.02      3.43 o
   6   4   9       34.64       28.21      4.36 o
   7   4   9       18.08       19.11      4.06 o
   8   4   9        1.67        0.54      3.36 o
   9   4   9       43.15       43.55      5.36 o
  10   4   9        7.82        9.53      4.36 o
  11   4   9        5.81       10.18     10.05 o
  12   4   9        4.22        9.65      4.49 o
  13   4   9        0.37        1.28      4.66 o
  14   4   9        0.07       11.49      9.25 o
 -17   5   9        0.20       -4.35      6.54 o
 -16   5   9        0.12        0.84      5.60 o
 -15   5   9        1.85       -0.50      5.12 o
 -14   5   9        0.75       -2.18      4.72 o
 -13   5   9       10.47       15.83     12.77 o
 -12   5   9        6.05        0.41      4.35 o
 -11   5   9       40.79       31.34      9.41 o
 -10   5   9        2.08        2.39      4.30 o
  -9   5   9       66.59       66.34      5.33 o
  -8   5   9        6.26        5.93      2.71 o
  -7   5   9      102.92      110.54      6.65 o
  -6   5   9       94.26      103.17      3.49 o
  -5   5   9       72.13       69.71      3.00 o
  -4   5   9       17.47       24.30      2.22 o
  -3   5   9       32.53       40.43      2.93 o
  -2   5   9        9.65        9.20      2.36 o
  -1   5   9       19.33       27.01      3.31 o
   0   5   9        0.00        1.39      2.43 o
   1   5   9        6.65        3.72      2.39 o
   2   5   9        0.07        0.68      2.22 o
   3   5   9      194.55      175.34      6.29 o
   4   5   9        0.26        0.13      7.18 o
   5   5   9       18.97       12.77      5.90 o
   6   5   9       34.83       34.82      6.54 o
   7   5   9        9.31       13.87      4.19 o
   8   5   9        0.04       -2.97      3.53 o
   9   5   9        7.23        3.45      4.01 o
  10   5   9        0.03       -2.31      4.19 o
  11   5   9        1.08       -1.14      4.60 o
  12   5   9        0.38       -0.09      4.83 o
  13   5   9        0.03        2.45      5.25 o
 -16   6   9        9.41       19.15     12.13 o
 -15   6   9        5.71        1.28      9.89 o
 -14   6   9        1.53       -8.62      8.62 o
 -13   6   9        1.59       -3.19      8.94 o
 -12   6   9        0.38       -4.79      8.62 o
 -11   6   9        4.47       -8.30      8.30 o
 -10   6   9       18.39       15.00      9.57 o
  -9   6   9       91.40      114.57     14.04 o
  -8   6   9        8.74       -1.28      8.30 o
  -7   6   9       44.54       50.24      5.04 o
  -6   6   9        3.77        2.68      6.70 o
  -5   6   9       12.15       11.57      2.87 o
  -4   6   9      388.00      402.06     13.70 o
  -3   6   9      150.44      162.78      7.35 o
  -2   6   9        0.72       -0.27      2.82 o
  -1   6   9       29.22       25.02      3.95 o
   0   6   9      286.99      263.51      8.96 o
   1   6   9       12.35        5.50      3.01 o
   2   6   9        5.86        6.81      3.96 o
   3   6   9        0.59        0.75      3.67 o
   4   6   9       65.91       60.66     12.45 o
   5   6   9        4.17        4.89      3.83 o
   6   6   9        2.23        2.71      3.90 o
   7   6   9       17.60       19.52      5.19 o
   8   6   9        8.10        7.31      7.98 o
   9   6   9        0.45        2.39      4.59 o
  10   6   9        1.72        4.03      5.02 o
  11   6   9       10.76       14.29      9.10 o
 -14   7   9        3.00       10.85     12.13 o
 -13   7   9       18.78       15.96     11.49 o
 -12   7   9        8.62        6.38     11.17 o
 -11   7   9        2.39       -7.98      9.57 o
 -10   7   9        2.91       -5.11      9.25 o
  -9   7   9       23.30       25.85     11.17 o
  -8   7   9       23.97       15.64     10.53 o
  -7   7   9       51.61       48.83     11.81 o
  -6   7   9       32.39       35.88      4.82 o
  -5   7   9        0.09       -1.59      3.23 o
  -4   7   9        6.89        5.75      3.24 o
  -3   7   9       54.22       48.05      4.98 o
  -2   7   9       63.12       57.43      5.21 o
  -1   7   9        6.35        6.64      3.47 o
   0   7   9        2.26       -1.43      3.36 o
   1   7   9      160.16      164.63      9.26 o
   2   7   9       19.00       17.21      4.39 o
   3   7   9       17.12       13.14      4.54 o
   4   7   9        4.65        5.73      3.93 o
   5   7   9       19.82       23.77      5.12 o
   6   7   9       12.49        5.99      4.49 o
   7   7   9        7.58        6.68      4.54 o
   8   7   9        6.61        0.57      9.41 o
   9   7   9       34.74       43.65      6.89 o
 -11   8   9       31.45       15.96     13.40 o
 -10   8   9        4.66       14.04     12.45 o
  -9   8   9        1.19       -3.19     10.53 o
  -8   8   9        4.66       -4.47     10.21 o
  -7   8   9        1.43       -1.91     10.21 o
  -6   8   9        0.58        2.55      9.89 o
  -5   8   9        2.42       -7.98      9.57 o
  -4   8   9        7.89       11.43      4.33 o
  -3   8   9        8.71        9.86      3.95 o
  -2   8   9        5.92        4.05      3.82 o
  -1   8   9       45.06       36.75      5.65 o
   0   8   9        4.43        1.89      3.90 o
   1   8   9       39.75       40.99      7.18 o
   2   8   9       14.08       24.19      5.46 o
   3   8   9        1.16        4.74      5.43 o
   4   8   9       11.59       18.12      5.60 o
   5   8   9        2.83        7.06      4.72 o
   6   8   9        0.03       -2.89      4.59 o
   7   8   9        6.48        3.09      4.97 o
  -7   9   9        0.02       19.47     12.45 o
  -6   9   9        7.35       12.45     12.77 o
  -5   9   9       15.01       14.68     12.45 o
  -4   9   9       17.12       41.49     13.40 o
  -3   9   9        3.10        0.00      4.64 o
  -2   9   9        2.40        2.13      4.85 o
  -1   9   9        2.82        0.43      4.85 o
   0   9   9        2.28        8.10      7.98 o
   1   9   9        4.03        3.13      5.01 o
   2   9   9        4.01        0.52      4.76 o
 -20   0  10        2.19        1.93      4.45 o
 -19   0  10        1.15       -2.77      4.79 o
 -18   0  10        0.32       -2.77      3.53 o
 -17   0  10        4.10        1.82      3.45 o
 -16   0  10        8.01        3.52      3.03 o
 -15   0  10        0.28       -2.49      2.49 o
 -14   0  10        3.47       -2.34      2.34 o
 -13   0  10      109.29      113.65      5.22 o
 -12   0  10     1308.03     1364.90     20.48 o
 -11   0  10      175.47      166.30      4.88 o
 -10   0  10      135.03      132.37      4.13 o
  -9   0  10      225.80      228.26      5.21 o
  -8   0  10        4.57        5.52      1.49 o
  -7   0  10      974.65      924.05     14.02 o
  -6   0  10      669.14      697.48     10.94 o
  -5   0  10       12.35        5.27      1.23 o
  -4   0  10      278.61      239.65      4.80 o
  -3   0  10      139.24      131.64      3.79 o
  -2   0  10      373.31      323.81      6.67 o
  -1   0  10        1.75        1.11      1.01 o
   0   0  10      735.91      855.29     12.74 o
   1   0  10        4.79        4.58      1.19 o
   2   0  10      284.66      358.60      6.39 o
   3   0  10      245.48      243.24      4.94 o
   4   0  10       73.20       68.13      2.63 o
   5   0  10        3.33        6.64      1.63 o
   6   0  10      167.20      152.02      4.46 o
   7   0  10      224.05      234.23      5.99 o
   8   0  10      438.10      435.09     10.40 o
   9   0  10        4.72        3.79      2.49 o
  10   0  10      164.28      172.65     10.53 o
  11   0  10       12.93        7.02      4.79 o
  12   0  10       34.17       22.02      5.74 o
  13   0  10        2.33        5.43      5.43 o
  14   0  10        5.82        2.55      5.74 o
  15   0  10        0.01       -4.79      5.74 o
 -20   1  10        1.13        5.64      3.78 o
 -19   1  10       11.31       14.01      3.77 o
 -18   1  10        2.60        0.98      3.18 o
 -17   1  10        0.65       -1.42      2.60 o
 -16   1  10        0.06       -2.41      2.41 o
 -15   1  10       25.21       14.58      2.52 o
 -14   1  10       20.97       19.04      2.13 o
 -13   1  10       84.44       80.42      2.88 o
 -12   1  10       18.74       19.00      1.77 o
 -11   1  10        0.65        0.68      1.15 o
 -10   1  10       37.73       38.40      2.18 o
  -9   1  10        9.91       15.84      1.28 o
  -8   1  10       26.58       30.41      1.50 o
  -7   1  10      600.15      631.72      7.25 o
  -6   1  10        1.42        1.36      1.20 o
  -5   1  10      832.26      855.18      9.17 o
  -4   1  10      357.76      331.12      4.54 o
  -3   1  10      623.42      620.60      7.34 o
  -2   1  10      416.84      460.38      5.78 o
  -1   1  10      294.22      285.99      4.07 o
   0   1  10        7.15        8.70      0.94 o
   1   1  10      302.45      302.36      3.96 o
   2   1  10        6.12        4.59      0.90 o
   3   1  10        3.37        5.97      0.98 o
   4   1  10        4.58        3.79      0.97 o
   5   1  10      249.35      236.21      3.77 o
   6   1  10       44.92       38.99      1.98 o
   7   1  10       82.56       97.91      2.96 o
   8   1  10        7.40        6.78      2.38 o
   9   1  10       18.33       16.57      2.54 o
  10   1  10        4.05        2.64      2.20 o
  11   1  10       18.71       24.33      5.27 o
  12   1  10        2.87        4.26      3.27 o
  13   1  10       17.91       12.13      5.11 o
  14   1  10        3.34       10.23      4.27 o
  15   1  10        7.13        9.64      4.62 o
 -19   2  10        0.09        1.05      3.03 o
 -18   2  10        3.50       -2.45      2.73 o
 -17   2  10        6.40        5.71      2.86 o
 -16   2  10       18.12       17.42      6.03 o
 -15   2  10        7.09        5.76      2.32 o
 -14   2  10        0.06       -1.85      1.85 o
 -13   2  10       53.89       65.49      3.13 o
 -12   2  10       10.64       10.13      2.10 o
 -11   2  10        5.51        3.32      1.48 o
 -10   2  10       83.57       75.87      2.65 o
  -9   2  10        1.25        1.55      1.38 o
  -8   2  10       19.97       19.86      1.62 o
  -7   2  10       36.48       44.24      2.36 o
  -6   2  10       97.95      112.36      4.34 o
  -5   2  10     1941.28     1892.95     19.84 o
  -4   2  10     1026.02     1030.92     12.28 o
  -3   2  10       36.60       42.04      1.66 o
  -2   2  10      203.92      196.78      3.37 o
  -1   2  10       99.18       97.19      2.57 o
   0   2  10      423.69      407.98      5.87 o
   1   2  10        1.75        5.19      0.84 o
   2   2  10       18.76       19.70      1.06 o
   3   2  10       31.71       29.80      1.40 o
   4   2  10       24.09       22.56      1.40 o
   5   2  10        6.74        6.31      1.16 o
   6   2  10      438.53      424.88      6.49 o
   7   2  10        6.90        2.88      2.00 o
   8   2  10      295.45      297.92      7.05 o
   9   2  10       79.26       85.36      4.03 o
  10   2  10        2.70       -0.54      3.16 o
  11   2  10        1.77        1.24      2.15 o
  12   2  10        0.12        2.44      3.11 o
  13   2  10        3.18       -2.56      2.83 o
  14   2  10       12.35       18.59      3.89 o
 -19   3  10        1.87       -2.02      3.82 o
 -18   3  10        0.67       -3.45      3.45 o
 -17   3  10        9.36        7.77      5.97 o
 -16   3  10        0.00       -3.19      3.19 o
 -15   3  10        0.01       -2.65      2.84 o
 -14   3  10        6.12        4.08      2.99 o
 -13   3  10        0.20       -2.47      3.33 o
 -12   3  10      204.53      206.56      5.98 o
 -11   3  10       84.54       83.01      4.97 o
 -10   3  10      349.88      326.52      7.57 o
  -9   3  10      260.03      245.38      5.58 o
  -8   3  10       58.89       50.13      2.68 o
  -7   3  10      237.13      204.80      4.23 o
  -6   3  10        3.85        4.50      1.25 o
  -5   3  10      535.52      539.88      7.41 o
  -4   3  10      495.33      465.07      6.82 o
  -3   3  10      708.20      701.99      9.25 o
  -2   3  10      625.95      607.77      8.24 o
  -1   3  10       55.51       51.74      2.12 o
   0   3  10      118.31      129.01      3.11 o
   1   3  10      165.69      154.37      3.41 o
   2   3  10        3.11        2.10      1.34 o
   3   3  10        8.69        6.64      2.28 o
   4   3  10       36.46       32.98      2.18 o
   5   3  10       20.56       25.23      2.56 o
   6   3  10       10.50        8.96      2.09 o
   7   3  10        0.20       -1.28      2.42 o
   8   3  10        3.59        4.62      1.75 o
   9   3  10       29.10       24.63      2.59 o
  10   3  10       18.97       13.08      2.39 o
  11   3  10       18.51       15.61      2.64 o
  12   3  10        0.00        0.13      2.32 o
  13   3  10        5.27        7.60      3.23 o
  14   3  10        1.27        4.64      6.70 o
 -18   4  10        0.42       -3.74      3.74 o
 -17   4  10        0.23       -4.89      4.89 o
 -16   4  10        0.23       -4.62      4.62 o
 -15   4  10        0.83       -4.78      4.78 o
 -14   4  10        4.67        0.82      4.66 o
 -13   4  10       44.41       34.87      5.84 o
 -12   4  10        5.08       -4.65      5.43 o
 -11   4  10      272.72      296.48     20.11 o
 -10   4  10      495.95      521.97     24.33 o
  -9   4  10       22.42       24.96      4.23 o
  -8   4  10      295.01      310.84      6.52 o
  -7   4  10       36.82       42.76      2.54 o
  -6   4  10      105.19      121.58      4.33 o
  -5   4  10       49.05       50.97      3.00 o
  -4   4  10      265.67      252.99      5.54 o
  -3   4  10       28.11       29.48      2.31 o
  -2   4  10       26.23       37.65      2.40 o
  -1   4  10       93.89       94.03      3.59 o
   0   4  10       50.81       52.25      3.24 o
   1   4  10      599.28      574.42     10.43 o
   2   4  10      525.18      504.17      9.47 o
   3   4  10       12.72       12.14      2.40 o
   4   4  10       49.39       42.96      3.92 o
   5   4  10        7.08        8.32      3.42 o
   6   4  10        0.39        0.67      3.24 o
   7   4  10       16.45       15.30      4.13 o
   8   4  10       17.47       15.32      4.36 o
   9   4  10        0.63        0.11      3.66 o
  10   4  10        4.34        5.90      4.01 o
  11   4  10        0.23       -1.34      4.13 o
  12   4  10        0.01        2.64      4.60 o
  13   4  10        2.81        9.61      5.29 o
 -17   5  10        0.07       -4.79     10.85 o
 -16   5  10        0.10       -9.25      9.25 o
 -15   5  10        0.24        3.51      9.25 o
 -14   5  10        1.59       -8.30      8.30 o
 -13   5  10        8.49       -3.83      8.62 o
 -12   5  10       12.37        6.70      9.25 o
 -11   5  10       19.60       21.70      9.25 o
 -10   5  10       54.21       78.19     12.13 o
  -9   5  10      152.50      174.56      8.45 o
  -8   5  10      193.50      201.29      9.13 o
  -7   5  10        0.14       -5.21      7.82 o
  -6   5  10       10.40        8.94      1.95 o
  -5   5  10        2.23        5.60      1.86 o
  -4   5  10        2.25        3.28      2.38 o
  -3   5  10      411.86      402.75     11.21 o
  -2   5  10      346.14      343.06     10.07 o
  -1   5  10        0.43       -2.66      2.66 o
   0   5  10       26.74       27.67      3.69 o
   1   5  10       22.79       19.71      3.42 o
   2   5  10      112.73      103.63      4.90 o
   3   5  10       98.09       90.24      5.49 o
   4   5  10       33.99       29.47      5.27 o
   5   5  10        8.05        8.68      5.58 o
   6   5  10        1.31        2.78      3.66 o
   7   5  10        1.04       -0.30      3.57 o
   8   5  10        6.34        7.46      6.70 o
   9   5  10        3.97        8.12      4.60 o
  10   5  10        8.10       10.71      4.72 o
  11   5  10        2.79       -1.17      4.66 o
  12   5  10        2.08        4.71      5.29 o
 -16   6  10        2.20      -10.21     10.21 o
 -15   6  10        0.73       -5.74      9.57 o
 -14   6  10        0.01       -5.11      9.89 o
 -13   6  10        3.68       -0.96      9.57 o
 -12   6  10        0.94       -4.47      9.25 o
 -11   6  10        6.60       11.81      9.89 o
 -10   6  10        0.21       10.53      9.25 o
  -9   6  10       66.70       64.78     12.45 o
  -8   6  10       70.83       74.13      6.28 o
  -7   6  10       12.61       13.72      3.76 o
  -6   6  10        3.11       -0.96      6.70 o
  -5   6  10      193.89      202.74      9.73 o
  -4   6  10       11.17       13.81      3.65 o
  -3   6  10      178.13      199.22      8.20 o
  -2   6  10        7.75        3.53      3.15 o
  -1   6  10        0.60       -2.74      2.74 o
   0   6  10       80.49       84.16      5.34 o
   1   6  10       28.82       27.36      8.30 o
   2   6  10       12.44       23.47      4.66 o
   3   6  10        0.18       -1.63      3.08 o
   4   6  10       33.91       36.60      5.19 o
   5   6  10        0.01        4.10      6.86 o
   6   6  10        3.91        2.70      4.13 o
   7   6  10        0.60        5.92      4.31 o
   8   6  10        5.29        1.09      4.49 o
   9   6  10       29.50       39.55      6.43 o
  10   6  10        3.14        5.30      5.31 o
  11   6  10        0.26       -2.53      4.97 o
 -14   7  10        0.22       -5.74     10.85 o
 -13   7  10        0.05       -6.70     10.85 o
 -12   7  10        4.17       11.49     11.81 o
 -11   7  10        1.96       -0.96     10.53 o
 -10   7  10        8.67        8.62     10.53 o
  -9   7  10       48.66       33.83     12.13 o
  -8   7  10        0.00        0.64      9.25 o
  -7   7  10        0.02       -8.94      8.94 o
  -6   7  10        0.07        2.93      3.27 o
  -5   7  10        0.10       -0.29      3.25 o
  -4   7  10        7.28        1.36      4.87 o
  -3   7  10        4.59        6.21      3.38 o
  -2   7  10      123.07      116.07      6.69 o
  -1   7  10       24.60       25.23      4.67 o
   0   7  10       48.10       52.17      5.89 o
   1   7  10        4.19        5.76      4.47 o
   2   7  10       13.52       17.13      4.72 o
   3   7  10        0.77        6.57      3.93 o
   4   7  10        5.24       13.31      4.95 o
   5   7  10        6.44       16.28      5.13 o
   6   7  10        4.99       12.34      4.88 o
   7   7  10        0.04       10.19      5.07 o
   8   7  10       19.73       25.59      6.02 o
   9   7  10        0.05       -1.58      5.02 o
 -11   8  10        0.00        0.32     12.45 o
 -10   8  10        0.39       -4.47     11.49 o
  -9   8  10        4.12      -10.85     10.85 o
  -8   8  10       11.92       36.70     12.45 o
  -7   8  10        2.74       -9.89      9.89 o
  -6   8  10        6.28        3.19     10.53 o
  -5   8  10        8.89       12.90      8.62 o
  -4   8  10        1.11       -4.79      8.14 o
  -3   8  10        7.06        0.87      6.00 o
  -2   8  10       11.42       11.79      6.54 o
  -1   8  10       37.75       45.22      6.37 o
   0   8  10        6.27       18.90      4.97 o
   1   8  10        3.79       10.25      4.72 o
   2   8  10        3.07       10.18      4.83 o
   3   8  10        0.79        3.00      4.78 o
   4   8  10       15.74       15.99      9.10 o
   5   8  10        1.16        2.23      5.27 o
   6   8  10        0.00        4.83      4.79 o
  -6   9  10        6.78       -8.30     11.81 o
  -5   9  10        0.19       -8.94     11.81 o
  -4   9  10        6.17       -0.64     11.49 o
  -3   9  10       18.52       22.93      7.34 o
  -2   9  10        6.94        3.08      4.85 o
  -1   9  10        0.36        4.96      5.11 o
   0   9  10       23.75       31.76      6.61 o
   1   9  10        5.52        9.46      5.58 o
 -20   1  11        2.12        2.05      3.62 o
 -19   1  11        6.24        4.65      3.47 o
 -18   1  11       13.20       12.21      4.01 o
 -17   1  11        7.03        1.72      2.74 o
 -16   1  11       10.94        5.18      2.58 o
 -15   1  11        3.20       -1.82      1.97 o
 -14   1  11        5.35        6.02      2.06 o
 -13   1  11        6.53        3.78      1.86 o
 -12   1  11      117.42      117.32      4.28 o
 -11   1  11        0.22        1.22      1.18 o
 -10   1  11       40.77       34.03      1.71 o
  -9   1  11       81.03       78.12      2.27 o
  -8   1  11      446.45      452.04      5.77 o
  -7   1  11      111.67      105.64      2.63 o
  -6   1  11      693.18      676.65      7.69 o
  -5   1  11      235.06      231.17      3.89 o
  -4   1  11       44.87       41.97      1.59 o
  -3   1  11       17.52       14.65      1.14 o
  -2   1  11       36.37       30.60      1.44 o
  -1   1  11      291.32      260.80      3.89 o
   0   1  11      228.34      223.52      3.93 o
   1   1  11       69.93       72.46      1.87 o
   2   1  11      525.11      492.48      5.88 o
   3   1  11       52.90       53.60      1.86 o
   4   1  11        9.33        8.93      1.19 o
   5   1  11       31.92       28.09      1.68 o
   6   1  11      527.34      531.06      7.81 o
   7   1  11      120.55      125.45      3.56 o
   8   1  11      178.55      167.04      6.40 o
   9   1  11        0.09       -2.01      2.01 o
  10   1  11       22.34       25.24      2.96 o
  11   1  11        0.24       -2.71      2.75 o
  12   1  11        2.54       -1.01      2.97 o
  13   1  11        1.81        3.83      3.56 o
  14   1  11       26.91       41.83      5.03 o
 -19   2  11       12.57        9.94      5.30 o
 -18   2  11       23.34       24.35      3.33 o
 -17   2  11        0.21       -2.45      2.45 o
 -16   2  11        8.35        0.11      3.69 o
 -15   2  11        3.98        0.15      4.65 o
 -14   2  11        3.59        0.50      1.90 o
 -13   2  11      177.96      197.09      5.03 o
 -12   2  11       56.71       51.14      2.93 o
 -11   2  11      406.07      398.46      7.40 o
 -10   2  11      257.57      233.22      4.18 o
  -9   2  11      170.81      188.22      4.18 o
  -8   2  11      149.61      151.61      3.61 o
  -7   2  11     1502.25     1457.69     18.45 o
  -6   2  11       86.73       84.58      2.68 o
  -5   2  11     1152.83     1137.80     13.60 o
  -4   2  11        1.93        3.63      1.19 o
  -3   2  11       38.94       42.48      1.72 o
  -2   2  11      129.03      119.85      2.67 o
  -1   2  11      477.02      466.85      6.62 o
   0   2  11        0.00       -0.63      0.80 o
   1   2  11       52.79       57.09      1.61 o
   2   2  11       37.57       31.10      1.73 o
   3   2  11        8.45        6.23      1.12 o
   4   2  11       23.01       23.96      1.93 o
   5   2  11      210.23      202.81      4.12 o
   6   2  11        1.12        0.60      2.07 o
   7   2  11       28.64       25.28      2.54 o
   8   2  11      179.85      173.61      8.38 o
   9   2  11        1.25        2.27      2.15 o
  10   2  11        0.46       -1.40      2.11 o
  11   2  11        2.39        4.34      2.44 o
  12   2  11        0.22        0.59      3.07 o
  13   2  11        1.81        0.82      3.10 o
  14   2  11        1.72        3.02      3.43 o
 -19   3  11        2.48       -3.02      4.10 o
 -18   3  11        1.07       -3.45      3.73 o
 -17   3  11       15.18        6.39      3.88 o
 -16   3  11        2.65        5.69      3.66 o
 -15   3  11       45.25       45.56      4.53 o
 -14   3  11       13.02       10.97      3.34 o
 -13   3  11       21.02       29.81      3.96 o
 -12   3  11        6.96        4.58      2.32 o
 -11   3  11        0.95       -0.09      2.10 o
 -10   3  11      263.32      256.75      8.03 o
  -9   3  11      310.50      301.73      5.94 o
  -8   3  11       62.42       59.98      2.60 o
  -7   3  11       88.41       88.34      3.43 o
  -6   3  11       59.53       65.37      2.79 o
  -5   3  11       16.18       19.41      1.86 o
  -4   3  11       19.36       23.27      1.80 o
  -3   3  11        0.13        0.15      1.24 o
  -2   3  11      127.70      133.20      3.29 o
  -1   3  11       92.09       88.54      2.76 o
   0   3  11      273.89      257.31      5.01 o
   1   3  11        1.20        3.21      1.44 o
   2   3  11       10.54        8.85      1.77 o
   3   3  11       53.68       56.32      2.64 o
   4   3  11        6.44        1.63      1.72 o
   5   3  11        9.82        8.72      2.17 o
   6   3  11       66.51       70.86      4.53 o
   7   3  11        0.34        0.87      2.61 o
   8   3  11       32.74       39.05      4.00 o
   9   3  11       11.55        6.19      2.00 o
  10   3  11        0.15       -1.91      1.91 o
  11   3  11        1.49        4.19      2.18 o
  12   3  11        6.01        7.48      2.62 o
  13   3  11        0.13        5.54      3.27 o
 -18   4  11        0.43       -9.89      9.89 o
 -17   4  11        2.99       -9.25      9.25 o
 -16   4  11        7.12       -4.15      9.57 o
 -15   4  11        3.24        2.55      9.57 o
 -14   4  11        3.81       -5.43      8.30 o
 -13   4  11       30.73       36.70     10.53 o
 -12   4  11       26.09       31.59     10.21 o
 -11   4  11      451.11      446.01     22.34 o
 -10   4  11        9.29       12.99      3.74 o
  -9   4  11       16.10       22.59      9.10 o
  -8   4  11      147.69      148.61      5.07 o
  -7   4  11        4.68        9.08      2.71 o
  -6   4  11      312.73      335.45      7.94 o
  -5   4  11      916.89      884.30     16.72 o
  -4   4  11      170.41      172.90      4.99 o
  -3   4  11      196.71      202.18      6.08 o
  -2   4  11        8.16        7.08      2.25 o
  -1   4  11       11.97       10.80      2.52 o
   0   4  11        3.24        3.22      2.42 o
   1   4  11       63.35       68.14      5.94 o
   2   4  11        0.82        7.46      2.44 o
   3   4  11      133.62      119.84      4.40 o
   4   4  11       66.34       67.57      5.67 o
   5   4  11        5.25        2.35      3.42 o
   6   4  11       27.45       22.00      4.43 o
   7   4  11        0.20        0.71      3.66 o
   8   4  11       16.18       11.32      5.90 o
   9   4  11       11.10       11.44      4.95 o
  10   4  11        0.02        1.19      4.06 o
  11   4  11        6.83        5.63      4.75 o
  12   4  11        1.68        6.65      5.06 o
 -17   5  11        8.82       -6.06     10.53 o
 -16   5  11        3.71       -9.57      9.57 o
 -15   5  11        3.13       10.21     10.21 o
 -14   5  11        0.03       -1.60      8.94 o
 -13   5  11        3.10        5.43      9.25 o
 -12   5  11        1.83       -5.74      8.62 o
 -11   5  11       17.76       18.51      9.89 o
 -10   5  11       37.44       22.66      9.57 o
  -9   5  11        3.67        5.93      3.48 o
  -8   5  11        0.81        1.75      3.19 o
  -7   5  11      115.98      109.77      6.96 o
  -6   5  11       29.67       31.96      3.55 o
  -5   5  11        4.34        3.73      2.65 o
  -4   5  11       16.77       22.87      3.82 o
  -3   5  11       26.63       28.70      3.95 o
  -2   5  11      116.04      108.08      8.90 o
  -1   5  11        4.18       -0.31      2.75 o
   0   5  11       24.02       22.13      3.47 o
   1   5  11      191.64      204.70      7.44 o
   2   5  11       21.98       20.15      4.36 o
   3   5  11        4.26        6.71      3.76 o
   4   5  11        1.17       -1.68      3.24 o
   5   5  11        0.10        1.63      3.66 o
   6   5  11        0.45       -1.20      3.66 o
   7   5  11       20.09       27.05      7.98 o
   8   5  11        4.22        1.50      4.19 o
   9   5  11        0.12        0.83      4.30 o
  10   5  11        4.29        4.91      4.66 o
  11   5  11        0.92        2.72      4.90 o
 -15   6  11        0.03       -0.32     10.85 o
 -14   6  11       14.78        9.25     11.17 o
 -13   6  11        2.53        0.64      9.57 o
 -12   6  11       12.51       19.15     10.53 o
 -11   6  11       44.39       56.81     12.45 o
 -10   6  11        1.27       -1.28      9.25 o
  -9   6  11        6.17       18.83     10.21 o
  -8   6  11        0.04       -2.68      5.58 o
  -7   6  11       87.86       94.39      7.01 o
  -6   6  11        5.78        4.51      3.45 o
  -5   6  11      144.21      150.12     12.61 o
  -4   6  11      139.30      127.00      6.84 o
  -3   6  11       48.23       56.96      5.11 o
  -2   6  11       14.15        8.03      3.48 o
  -1   6  11        0.65       -1.35      3.09 o
   0   6  11        0.00       -3.95      4.86 o
   1   6  11       14.40       13.64      6.70 o
   2   6  11        9.63       10.65      4.79 o
   3   6  11        0.13       -0.23      3.53 o
   4   6  11        1.55        4.74      3.96 o
   5   6  11        7.24        3.89      4.25 o
   6   6  11       26.27       27.12      5.31 o
   7   6  11        0.10        3.36      4.36 o
   8   6  11        3.78        7.90      9.89 o
   9   6  11        1.20        2.00      5.02 o
  10   6  11        0.44        1.93      5.27 o
 -13   7  11        9.70       20.74     13.08 o
 -12   7  11       47.51       44.36     14.04 o
 -11   7  11       12.53       27.45     12.13 o
 -10   7  11        0.34        0.00     10.21 o
  -9   7  11        2.06        0.32      9.89 o
  -8   7  11        3.08        2.23      9.89 o
  -7   7  11       14.56       18.69      5.11 o
  -6   7  11        3.58        5.63      6.06 o
  -5   7  11        0.00       -2.14      5.90 o
  -4   7  11       21.00       27.56      4.34 o
  -3   7  11       14.11       13.72      4.00 o
  -2   7  11        1.45       -2.35      3.27 o
  -1   7  11       25.99       25.13      5.07 o
   0   7  11       13.52       16.08      4.78 o
   1   7  11        2.44       -0.96      3.43 o
   2   7  11        5.79       13.34      4.54 o
   3   7  11        1.77        4.23      4.10 o
   4   7  11        9.85        7.92      4.43 o
   5   7  11        1.55       -3.90      3.90 o
   6   7  11       20.92       35.16      6.86 o
   7   7  11        1.44        0.19      4.78 o
   8   7  11       23.07       28.19      6.32 o
 -10   8  11        1.03       -3.83     12.13 o
  -9   8  11        4.07       -4.47     11.49 o
  -8   8  11       23.08       16.28     12.77 o
  -7   8  11        0.13       -8.62     10.85 o
  -6   8  11        4.73      -10.21     10.21 o
  -5   8  11        0.08        1.51      4.09 o
  -4   8  11       12.14       10.39     12.77 o
  -3   8  11        5.80        0.50      7.94 o
  -2   8  11       44.46       56.72      6.81 o
  -1   8  11       21.01       26.13      7.02 o
   0   8  11        1.95        3.72      5.11 o
   1   8  11       11.83       15.77      5.25 o
   2   8  11       22.39       36.17      7.18 o
   3   8  11        0.30        1.99      4.93 o
   4   8  11        0.01        3.51      4.72 o
   5   8  11        0.62        2.41      5.01 o
  -3   9  11       12.70       11.17      5.42 o
  -2   9  11        1.19       -2.45      4.85 o
 -20   0  12        9.40        5.11      4.74 o
 -19   0  12        9.21        6.46      4.40 o
 -18   0  12        0.05       -2.43      3.72 o
 -17   0  12        0.78       -0.77      3.19 o
 -16   0  12       19.48       15.93      4.51 o
 -15   0  12        1.24       -2.40      2.40 o
 -14   0  12       68.07       57.75      4.58 o
 -13   0  12        6.29        0.23      2.31 o
 -12   0  12        5.02        6.08      2.71 o
 -11   0  12      223.41      221.71      5.63 o
 -10   0  12       25.52       27.14      2.34 o
  -9   0  12       69.71       69.78      3.10 o
  -8   0  12      138.19      133.97      3.99 o
  -7   0  12      326.17      283.92      5.92 o
  -6   0  12      154.48      168.00      4.26 o
  -5   0  12        7.61        8.60      1.48 o
  -4   0  12      349.71      365.33      7.80 o
  -3   0  12       43.72       53.04      2.77 o
  -2   0  12        0.01       -1.37      1.37 o
  -1   0  12        3.87        4.38      1.36 o
   0   0  12     1019.63     1002.89     15.00 o
   1   0  12      471.74      509.18      8.68 o
   2   0  12      155.84      152.56      4.03 o
   3   0  12      105.21       84.81      3.15 o
   4   0  12       15.62       11.34      2.67 o
   5   0  12      179.55      208.92      6.60 o
   6   0  12      761.23      745.72     21.22 o
   7   0  12      453.00      465.47     11.09 o
   8   0  12       48.92       58.40      6.86 o
   9   0  12        0.21       -0.32      4.15 o
  10   0  12        4.72        1.60      4.47 o
  11   0  12        0.89        1.60      4.79 o
  13   0  12        0.15        4.79      5.74 o
  14   0  12        0.04        1.91      6.06 o
 -19   1  12        1.53       -0.72      3.44 o
 -18   1  12        2.06       -2.69      2.83 o
 -17   1  12        0.05       -2.61      2.61 o
 -16   1  12       12.80       11.93      2.89 o
 -15   1  12       39.97       35.84      2.96 o
 -14   1  12        0.56       -1.77      1.90 o
 -13   1  12       49.22       50.63      3.00 o
 -12   1  12        8.82       10.37      1.86 o
 -11   1  12       20.11       22.24      1.68 o
 -10   1  12      179.38      184.50      3.48 o
  -9   1  12        3.61        0.56      1.07 o
  -8   1  12       67.16       79.04      2.26 o
  -7   1  12       14.03       23.63      1.82 o
  -6   1  12      153.88      162.08      3.15 o
  -5   1  12      154.33      147.86      2.94 o
  -4   1  12        2.92        1.13      1.20 o
  -3   1  12        2.24        1.91      1.08 o
  -2   1  12       38.84       38.51      1.60 o
  -1   1  12       22.16       34.86      1.75 o
   0   1  12      318.48      306.39      4.52 o
   1   1  12       38.77       31.94      1.43 o
   2   1  12       40.80       41.75      1.70 o
   3   1  12       12.60       10.39      1.28 o
   4   1  12       12.59       11.30      1.53 o
   5   1  12       46.70       47.99      2.58 o
   6   1  12       48.21       59.91      3.53 o
   7   1  12       62.42       78.69      3.91 o
   8   1  12        2.24        5.10      2.28 o
   9   1  12       17.27       17.19      2.56 o
  10   1  12        6.29        0.71      2.67 o
  11   1  12        0.41       -1.39      2.86 o
  12   1  12        0.55        0.93      3.27 o
  13   1  12        0.83       -0.35      3.53 o
 -19   2  12        0.52       -1.62      2.70 o
 -18   2  12       15.45       15.50      3.12 o
 -17   2  12        3.72        1.79      2.53 o
 -16   2  12        4.15        3.20      2.46 o
 -15   2  12        0.07       -2.01      2.01 o
 -14   2  12        1.90        1.91      2.30 o
 -13   2  12        0.12       -0.85      1.67 o
 -12   2  12       25.68       21.36      2.17 o
 -11   2  12       98.24      101.05      3.67 o
 -10   2  12      147.83      129.82      3.26 o
  -9   2  12        1.50        0.20      1.53 o
  -8   2  12      343.16      348.25      7.08 o
  -7   2  12      141.66      152.69      4.18 o
  -6   2  12      145.32      132.99      4.83 o
  -5   2  12        1.10        0.71      1.64 o
  -4   2  12       40.32       36.48      2.08 o
  -3   2  12        0.00       -0.02      1.00 o
  -2   2  12       92.01       89.12      2.70 o
  -1   2  12       11.38       10.16      1.04 o
   0   2  12       44.00       41.40      1.95 o
   1   2  12        0.03       -0.83      0.96 o
   2   2  12       41.21       41.80      2.27 o
   3   2  12      114.01      115.74      3.01 o
   4   2  12       49.53       52.47      2.82 o
   5   2  12       89.53       86.40      4.40 o
   6   2  12       30.56       44.04      3.93 o
   7   2  12        1.11        1.85      2.08 o
   8   2  12       50.65       51.91      3.88 o
   9   2  12       49.98       55.82      3.50 o
  10   2  12        0.27       -0.47      2.12 o
  11   2  12        0.22        2.22      2.79 o
  12   2  12        0.41        0.19      2.90 o
  13   2  12       21.16       29.91      4.16 o
 -19   3  12        0.78       -4.40      6.50 o
 -18   3  12       11.10       11.00      4.35 o
 -17   3  12        0.01       -1.82      3.66 o
 -16   3  12        5.85        6.93      3.66 o
 -15   3  12       18.07       21.17      5.62 o
 -14   3  12        5.70       -0.40      3.02 o
 -13   3  12      468.77      474.34     10.39 o
 -12   3  12        3.08        3.53      2.30 o
 -11   3  12       13.49       12.85      3.15 o
 -10   3  12        4.52        1.26      2.81 o
  -9   3  12      276.70      288.94      6.57 o
  -8   3  12      167.20      166.29      4.85 o
  -7   3  12       66.15       57.76      3.00 o
  -6   3  12        0.16        0.64      1.61 o
  -5   3  12        0.76       -0.16      1.56 o
  -4   3  12      250.88      244.00      5.22 o
  -3   3  12      114.30      108.91      3.28 o
  -2   3  12        5.50        3.98      1.62 o
  -1   3  12       10.45        9.26      2.07 o
   0   3  12        0.01       -0.77      1.68 o
   1   3  12      271.97      258.54      5.98 o
   2   3  12       76.65       80.92      3.49 o
   3   3  12        0.03       -1.66      1.66 o
   4   3  12        0.13       -1.73      2.35 o
   5   3  12       48.63       56.90      3.79 o
   6   3  12      119.80      125.88      5.87 o
   7   3  12        0.58       -0.93      2.72 o
   8   3  12       55.20       54.67      4.53 o
   9   3  12        1.19        1.43      2.21 o
  10   3  12        0.04       -1.01      1.80 o
  11   3  12        5.68       15.21      2.71 o
  12   3  12        1.64        2.15      2.66 o
  13   3  12        9.64       17.30      3.57 o
 -18   4  12        0.07       -9.25      9.25 o
 -17   4  12        9.08        3.19      9.89 o
 -16   4  12       19.68       14.04     10.53 o
 -15   4  12       22.02        8.62     10.21 o
 -14   4  12        4.66       -4.79      8.94 o
 -13   4  12      116.26      125.42     14.68 o
 -12   4  12      130.04      122.55     14.04 o
 -11   4  12       84.51       90.11      6.57 o
 -10   4  12        0.00        0.50      3.67 o
  -9   4  12        6.08        8.45      3.45 o
  -8   4  12       94.58      109.47      4.61 o
  -7   4  12      327.80      323.21      7.94 o
  -6   4  12        0.24        4.54      2.18 o
  -5   4  12        6.80       10.10      3.06 o
  -4   4  12       49.49       46.25      3.50 o
  -3   4  12      110.81      105.39      9.31 o
  -2   4  12      164.05      166.03      6.52 o
  -1   4  12       92.02       88.46      4.97 o
   0   4  12       90.92       98.84      5.19 o
   1   4  12       33.19       31.23      3.60 o
   2   4  12      130.08      125.98      5.57 o
   3   4  12       60.87       68.05      9.89 o
   4   4  12       12.52       18.67      4.29 o
   5   4  12      126.23      125.31      9.10 o
   6   4  12       18.01       13.39      4.29 o
   7   4  12        1.76        4.34      3.96 o
   8   4  12        0.51       -0.32      3.90 o
   9   4  12        7.63        9.43      4.52 o
  10   4  12        7.84       15.91      5.13 o
  11   4  12        2.49        5.41      4.96 o
  12   4  12        0.03        4.28      5.19 o
 -17   5  12        0.00       -4.15     10.85 o
 -16   5  12        6.31       -9.25     10.53 o
 -15   5  12        0.19        7.02     10.21 o
 -14   5  12       68.74       78.19     14.04 o
 -13   5  12       23.58       19.15     10.21 o
 -12   5  12        3.22       -7.98      7.98 o
 -11   5  12       21.30       17.23      9.57 o
 -10   5  12        5.17        8.58      3.54 o
  -9   5  12       15.38       13.69      4.00 o
  -8   5  12       58.53       49.49     11.01 o
  -7   5  12      321.09      333.70     12.25 o
  -6   5  12       80.13       80.07      6.49 o
  -5   5  12      213.99      215.43      9.49 o
  -4   5  12       13.28       17.70      4.17 o
  -3   5  12        5.51        6.25      3.25 o
  -2   5  12        1.28        2.74      2.89 o
  -1   5  12       24.13       21.74      6.69 o
   0   5  12       16.34       16.04      3.39 o
   1   5  12       63.71       52.35      7.07 o
   2   5  12        6.17       -0.96      3.19 o
   3   5  12       20.19       17.15      4.19 o
   4   5  12       14.03       12.57      4.19 o
   5   5  12       33.22       34.73      7.02 o
   6   5  12       10.24        6.73      5.43 o
   7   5  12        0.04        1.69      4.01 o
   8   5  12        1.75       -1.80      4.10 o
   9   5  12        1.33       -1.54      4.30 o
  10   5  12        0.51       -0.32      4.78 o
  11   5  12        5.38        9.95      5.65 o
 -15   6  12       11.28       17.55     12.45 o
 -14   6  12        2.92       10.21     11.17 o
 -13   6  12       14.53       10.21     10.21 o
 -12   6  12        5.59       -8.62      8.62 o
 -11   6  12        2.87       -4.47      9.25 o
 -10   6  12       19.62       19.47     10.21 o
  -9   6  12       51.02       53.30     11.81 o
  -8   6  12       19.94       22.66      6.22 o
  -7   6  12        5.48        1.21      3.52 o
  -6   6  12        1.91        6.31      4.31 o
  -5   6  12      103.42      103.61      7.32 o
  -4   6  12       60.90       55.03      5.11 o
  -3   6  12       17.60       17.49      4.60 o
  -2   6  12        3.89       -2.92      2.92 o
  -1   6  12        6.01        2.85      3.25 o
   0   6  12        0.27        1.41      3.66 o
   1   6  12        2.25        3.54      3.57 o
   2   6  12        4.44       -0.73      3.36 o
   3   6  12        0.44       -1.06      5.27 o
   4   6  12       19.97       34.42      7.02 o
   5   6  12       39.72       46.25     17.39 o
   6   6  12        1.43        4.36      4.47 o
   7   6  12       26.95       39.14      6.43 o
   8   6  12       17.04       21.53      5.96 o
   9   6  12        0.30        5.94      6.22 o
 -13   7  12       11.51        4.15     12.77 o
 -12   7  12        5.34       25.21     13.08 o
 -11   7  12        0.74       -2.87     11.17 o
 -10   7  12        0.12      -10.21     10.21 o
  -9   7  12        0.46        0.32      9.89 o
  -8   7  12       31.41       41.81     12.13 o
  -7   7  12        3.09        4.79      4.09 o
  -6   7  12       41.88       37.69     18.99 o
  -5   7  12        0.00       -4.15      4.15 o
  -4   7  12       26.53       32.53      9.18 o
  -3   7  12        7.91        7.71      3.97 o
  -2   7  12       52.74       43.50      5.05 o
  -1   7  12        0.17       -4.01      5.27 o
   0   7  12        8.06       12.96      4.83 o
   1   7  12       27.08       38.57      5.89 o
   2   7  12        6.17       -0.40      4.15 o
   3   7  12        0.04       -1.20      4.10 o
   4   7  12       10.77        6.87      4.83 o
   5   7  12        0.62        2.42      4.22 o
   6   7  12        1.28        2.24      4.90 o
   7   7  12       11.39       18.32      5.84 o
 -10   8  12        2.90      -11.49     12.13 o
  -9   8  12        3.40        2.23     12.13 o
  -8   8  12        1.05       -6.06     11.81 o
  -7   8  12        0.06       -4.47     10.85 o
  -6   8  12        2.23       10.21     11.49 o
  -5   8  12        0.95       -5.80      8.30 o
  -4   8  12       12.79       11.78      8.78 o
  -3   8  12        5.85        3.83      4.57 o
  -2   8  12        6.42        9.95      5.08 o
  -1   8  12        8.14       12.34      5.21 o
   0   8  12        4.51        3.08      4.57 o
   1   8  12        1.22       -1.57      6.54 o
   2   8  12        2.32        4.27      4.97 o
   3   8  12        3.98        5.93      5.12 o
   4   8  12        2.32        1.54      4.76 o
 -19   1  13        3.58        1.16      3.54 o
 -18   1  13        1.44       -3.02      3.02 o
 -17   1  13        0.43       -2.63      2.63 o
 -16   1  13       16.30       24.17      2.85 o
 -15   1  13        0.00       -1.95      1.95 o
 -14   1  13       37.66       41.61      2.95 o
 -13   1  13       91.59       98.29      4.08 o
 -12   1  13      107.54      118.31      4.10 o
 -11   1  13       29.85       30.28      1.91 o
 -10   1  13        0.01       -1.18      1.18 o
  -9   1  13       10.92       11.74      1.38 o
  -8   1  13      239.48      250.22      4.16 o
  -7   1  13       70.19       71.33      2.20 o
  -6   1  13        0.03        0.03      1.04 o
  -5   1  13        5.92        4.74      1.15 o
  -4   1  13       11.51       16.23      1.66 o
  -3   1  13       17.73       17.12      1.50 o
  -2   1  13      104.24       96.30      2.47 o
  -1   1  13        3.43        1.94      1.13 o
   0   1  13        9.08       11.01      1.39 o
   1   1  13       13.90       15.91      1.60 o
   2   1  13       53.57       52.32      2.74 o
   3   1  13      161.89      159.79      4.23 o
   4   1  13      253.89      265.10      5.78 o
   5   1  13      311.49      315.96      6.53 o
   6   1  13        1.34        3.40      1.90 o
   7   1  13       82.01       87.43      4.07 o
   8   1  13        8.91       10.06      2.43 o
   9   1  13        4.91        6.88      2.40 o
  10   1  13        0.71        1.59      2.84 o
  11   1  13       15.92       20.95      3.70 o
  12   1  13        1.05        2.00      3.44 o
  13   1  13        2.26        4.01      3.73 o
 -19   2  13        0.00       -3.86      3.86 o
 -18   2  13        4.16        2.86      4.02 o
 -17   2  13        0.39       -2.46      2.46 o
 -16   2  13        1.96       -2.15      2.15 o
 -15   2  13        1.11       -1.96      1.96 o
 -14   2  13        0.38        1.59      1.81 o
 -13   2  13        9.56        5.29      1.84 o
 -12   2  13        0.01       -1.49      1.49 o
 -11   2  13        0.43        0.86      1.52 o
 -10   2  13      177.78      174.02      5.76 o
  -9   2  13      110.01      108.31      4.09 o
  -8   2  13        3.17        0.80      1.86 o
  -7   2  13       31.09       25.17      2.34 o
  -6   2  13      218.79      214.80      5.33 o
  -5   2  13       36.09       33.12      2.41 o
  -4   2  13        4.34        4.17      1.58 o
  -3   2  13        2.99        0.97      1.53 o
  -2   2  13       90.19       83.70      2.44 o
  -1   2  13       36.57       34.99      2.07 o
   0   2  13       42.10       36.39      1.96 o
   1   2  13        5.44        4.64      1.30 o
   2   2  13        4.69        5.96      1.93 o
   3   2  13       63.83       58.87      2.67 o
   4   2  13        0.58        2.87      1.66 o
   5   2  13       56.30       55.72      2.86 o
   6   2  13      121.99      124.45      5.02 o
   7   2  13       10.71       10.92      2.76 o
   8   2  13        3.49        2.32      3.04 o
   9   2  13        1.11        2.78      2.18 o
  10   2  13        6.41        1.75      2.33 o
  11   2  13        3.98        1.74      2.84 o
  12   2  13        0.00       -2.92      2.92 o
 -18   3  13        1.03       -0.53      3.94 o
 -17   3  13        0.13       -3.04      3.70 o
 -16   3  13        1.69        2.56      3.59 o
 -15   3  13       11.02       10.97      3.74 o
 -14   3  13       28.98       28.66      4.04 o
 -13   3  13        1.33        6.48      2.57 o
 -12   3  13       17.49       18.91      3.52 o
 -11   3  13      120.87      128.84      6.10 o
 -10   3  13      248.18      239.68      8.15 o
  -9   3  13       38.59       35.91      2.86 o
  -8   3  13      106.78      113.75      4.24 o
  -7   3  13       22.97       23.32      3.42 o
  -6   3  13      110.18      108.82      5.14 o
  -5   3  13       44.18       46.30      3.23 o
  -4   3  13       10.53        7.64      1.99 o
  -3   3  13        3.06        2.25      2.67 o
  -2   3  13      108.53      120.78      4.55 o
  -1   3  13        4.25        0.96      1.95 o
   0   3  13       52.14       45.60      3.11 o
   1   3  13      181.23      161.22      5.14 o
   2   3  13       47.78       42.31      3.04 o
   3   3  13       15.49       13.13      2.43 o
   4   3  13      140.40      130.76      6.02 o
   5   3  13        5.97        8.47      3.10 o
   6   3  13        4.51        3.57      2.94 o
   7   3  13       13.70       10.96      3.51 o
   8   3  13        3.46       -0.84      2.88 o
   9   3  13        0.03       -2.96      2.96 o
  10   3  13        0.88       -2.48      3.13 o
  11   3  13        0.65        1.68      3.58 o
  12   3  13        0.35        7.98      8.94 o
 -17   4  13        9.20        0.64     10.53 o
 -16   4  13       32.59       21.06     10.85 o
 -15   4  13       41.86       28.08     11.17 o
 -14   4  13       19.28       10.53      9.57 o
 -13   4  13       22.12       40.21     11.17 o
 -12   4  13       30.12       24.25     10.21 o
 -11   4  13        1.67        0.91      3.23 o
 -10   4  13        1.61        6.85      3.48 o
  -9   4  13      183.17      179.72      8.79 o
  -8   4  13       48.95       50.98      4.48 o
  -7   4  13       37.30       43.52      4.11 o
  -6   4  13      214.53      212.13      9.26 o
  -5   4  13      389.73      401.35     13.88 o
  -4   4  13        1.89       -2.68      2.68 o
  -3   4  13       56.02       60.64      4.46 o
  -2   4  13        0.01       -2.22      2.22 o
  -1   4  13       37.14       34.28      5.52 o
   0   4  13       43.95       40.27      3.81 o
   1   4  13      118.60      106.29      5.41 o
   2   4  13       17.04       22.94      3.29 o
   3   4  13        2.38        7.46      5.90 o
   4   4  13        0.02       -3.36      3.36 o
   5   4  13        0.17        0.78      3.48 o
   6   4  13        5.90       10.95      4.13 o
   7   4  13        0.07        2.07      3.90 o
   8   4  13        7.22       11.74      4.75 o
   9   4  13       21.26       32.45      5.59 o
  10   4  13        6.03        6.93      4.72 o
  11   4  13        0.07        0.19      4.78 o
 -16   5  13        8.75       -6.38      9.89 o
 -15   5  13        7.34       -4.15      9.89 o
 -14   5  13        0.47       -8.94      8.94 o
 -13   5  13        8.75        4.47      9.57 o
 -12   5  13        0.03        8.94      9.25 o
 -11   5  13       38.48       35.10     10.85 o
 -10   5  13        0.04        0.20      3.48 o
  -9   5  13       16.49       18.76      6.06 o
  -8   5  13        0.20       -0.29      3.48 o
  -7   5  13       56.75       52.02      5.46 o
  -6   5  13       66.72       61.88      5.79 o
  -5   5  13       34.59       40.44      5.12 o
  -4   5  13      108.16       98.87      5.82 o
  -3   5  13        8.82        2.52      4.15 o
  -2   5  13       16.60       12.92      3.47 o
  -1   5  13        0.07       -0.92      2.78 o
   0   5  13       23.02       13.74      3.35 o
   1   5  13        5.84        1.20      4.16 o
   2   5  13       13.11       13.30      4.13 o
   3   5  13       20.14       22.05      4.60 o
   4   5  13        1.37        5.56      3.90 o
   5   5  13        0.21        1.47      3.77 o
   6   5  13        8.56       13.12      4.66 o
   7   5  13        3.58        7.07      4.60 o
   8   5  13        1.05       -2.31      4.15 o
   9   5  13        0.11       -4.30      4.30 o
  10   5  13        0.79        4.57      5.12 o
 -15   6  13       22.65       30.64     12.45 o
 -14   6  13        0.00       -3.83     10.21 o
 -13   6  13       36.25       39.89     13.08 o
 -12   6  13        7.77        0.00     10.85 o
 -11   6  13        0.34       -8.94      8.94 o
 -10   6  13        4.49       -9.25      9.25 o
  -9   6  13        1.29       -0.02      5.43 o
  -8   6  13        1.31        2.08      7.98 o
  -7   6  13        4.77        3.13      3.54 o
  -6   6  13       17.94       15.56      4.47 o
  -5   6  13       45.05       44.91      5.65 o
  -4   6  13       10.91        6.40      6.54 o
  -3   6  13       31.57       32.29      4.65 o
  -2   6  13        6.74        9.58      3.64 o
  -1   6  13        0.60       -1.45      3.20 o
   0   6  13        8.98        8.46      4.36 o
   1   6  13        0.23        2.98      3.61 o
   2   6  13       22.62       25.68      5.02 o
   3   6  13       14.64       21.18      4.88 o
   4   6  13        0.81        1.37      5.11 o
   5   6  13       24.18       34.99      5.98 o
   6   6  13        1.86        3.47      4.66 o
   7   6  13        4.94       16.02      5.31 o
   8   6  13        0.35        0.00      4.78 o
 -12   7  13        0.11       15.96     13.08 o
 -11   7  13        4.69        0.32     11.81 o
 -10   7  13        1.76       -3.19     11.17 o
  -9   7  13        2.92      -10.21     10.21 o
  -8   7  13        6.80       -8.30     10.53 o
  -7   7  13       44.48       63.60      8.62 o
  -6   7  13       27.89       37.35      5.83 o
  -5   7  13       11.29       15.01      4.97 o
  -4   7  13       29.21       31.58      9.40 o
  -3   7  13        0.31       -1.87      3.38 o
  -2   7  13       28.14       32.39      6.21 o
  -1   7  13        0.00        2.22      3.93 o
   0   7  13        1.44       -0.06      4.47 o
   1   7  13        2.17        3.12      5.90 o
   2   7  13        0.16        4.22      4.39 o
   3   7  13        3.81        1.63      4.39 o
   4   7  13        4.49        4.59      4.64 o
   5   7  13        4.37       14.68      5.41 o
   6   7  13        0.31       -0.51      7.50 o
  -9   8  13        1.26       -7.02     11.81 o
  -8   8  13       22.90       12.45     13.08 o
  -7   8  13        1.40      -11.49     11.49 o
  -6   8  13        1.02      -11.17     11.17 o
  -5   8  13        8.84       12.28      5.36 o
  -4   8  13       29.07       19.16      8.62 o
  -3   8  13        0.00        4.41      5.08 o
  -2   8  13        5.79        6.85      4.88 o
  -1   8  13        5.58        3.15      4.82 o
   0   8  13        8.32       13.66      5.54 o
   1   8  13       29.63       30.53      6.67 o
   2   8  13        7.67       15.72      5.50 o
 -19   0  14        2.31       -0.20      4.17 o
 -18   0  14        2.47       -1.44      3.61 o
 -17   0  14        9.11       10.66      3.42 o
 -16   0  14        7.44        3.21      2.96 o
 -15   0  14        1.49        1.38      2.75 o
 -14   0  14       61.73       61.52      4.95 o
 -13   0  14        0.08        0.31      2.30 o
 -12   0  14      116.74      120.34      5.29 o
 -11   0  14        0.53       -0.26      2.04 o
 -10   0  14        4.99        0.86      2.66 o
  -9   0  14        2.85       -1.54      1.80 o
  -8   0  14       37.53       39.41      2.84 o
  -7   0  14      103.42       86.14      3.69 o
  -6   0  14       13.42       13.88      2.01 o
  -5   0  14        4.76        5.32      2.35 o
  -4   0  14     1048.86      993.48     19.86 o
  -3   0  14      326.38      298.46      8.13 o
  -2   0  14        1.42        5.01      6.86 o
  -1   0  14     1134.34     1145.51     26.28 o
   0   0  14       32.53       24.07      3.04 o
   1   0  14       58.39       59.92      4.29 o
   2   0  14      918.29      913.31     21.89 o
   3   0  14      190.15      193.57      7.76 o
   4   0  14       79.88       78.57      5.40 o
   5   0  14        4.47       -1.61      2.68 o
   6   0  14       25.70       23.37      3.59 o
   7   0  14        0.09        3.07      2.91 o
   8   0  14       43.43       47.87      6.38 o
   9   0  14        1.75        5.11      4.79 o
  10   0  14       16.69       17.23      5.74 o
  11   0  14       17.03       20.42      6.06 o
  12   0  14        1.31       -1.91      5.11 o
 -19   1  14        0.14       -2.35      3.22 o
 -18   1  14        0.07       -2.81      2.85 o
 -17   1  14        0.12       -2.50      2.50 o
 -16   1  14        0.05       -2.10      2.10 o
 -15   1  14        1.48       -0.32      2.16 o
 -14   1  14       91.55       86.49      4.18 o
 -13   1  14       21.22       23.28      2.52 o
 -12   1  14       12.58       15.05      2.37 o
 -11   1  14       27.84       26.89      2.28 o
 -10   1  14        3.06        0.94      1.77 o
  -9   1  14       19.26       20.91      1.77 o
  -8   1  14        0.93        3.85      1.30 o
  -7   1  14       13.82       11.77      1.63 o
  -6   1  14       58.62       55.31      2.69 o
  -5   1  14       57.86       60.68      2.74 o
  -4   1  14       47.93       53.18      2.65 o
  -3   1  14      279.05      263.36      5.57 o
  -2   1  14      224.69      225.19      4.90 o
  -1   1  14        0.01       -0.09      1.35 o
   0   1  14        0.39       -1.34      1.34 o
   1   1  14       48.84       49.55      2.60 o
   2   1  14        3.25        9.12      2.32 o
   3   1  14      187.42      183.30      8.66 o
   4   1  14      144.53      132.49      4.22 o
   5   1  14       27.61       29.66      2.43 o
   6   1  14       10.80       15.51      2.17 o
   7   1  14        2.08        1.76      2.17 o
   8   1  14        1.83        0.35      2.20 o
   9   1  14       11.44       24.13      3.37 o
  10   1  14        0.12        0.07      2.90 o
  11   1  14        0.09        1.76      3.45 o
  12   1  14        8.60        7.35      7.02 o
 -19   2  14        0.52       -3.98      3.98 o
 -18   2  14        1.12       -4.66      4.66 o
 -17   2  14        1.92       -3.28      3.58 o
 -16   2  14       10.59        8.07      4.72 o
 -15   2  14        0.01       -1.07      1.90 o
 -14   2  14       14.11       12.59      2.22 o
 -13   2  14        5.54        3.89      1.75 o
 -12   2  14       15.20       17.20      1.99 o
 -11   2  14       28.81       29.80      2.15 o
 -10   2  14       84.58       71.58      3.16 o
  -9   2  14      184.34      175.34      5.24 o
  -8   2  14        6.64        4.33      2.48 o
  -7   2  14        5.08        1.60      2.40 o
  -6   2  14        2.41        3.77      2.22 o
  -5   2  14      188.83      191.48      5.74 o
  -4   2  14        9.07        8.23      2.34 o
  -3   2  14       56.20       51.52      3.11 o
  -2   2  14        7.45        6.43      1.37 o
  -1   2  14        3.81        1.94      1.21 o
   0   2  14       25.70       25.65      1.89 o
   1   2  14       51.81       47.32      2.42 o
   2   2  14       54.17       46.91      2.54 o
   3   2  14       38.29       39.98      3.23 o
   4   2  14       10.69        9.27      1.95 o
   5   2  14      118.59      126.14      4.52 o
   6   2  14       32.99       31.78      2.79 o
   7   2  14        1.12       -1.96      1.96 o
   8   2  14       10.85        9.86      2.48 o
   9   2  14        0.53       -2.30      2.30 o
  10   2  14        0.08       -1.58      2.32 o
  11   2  14        0.37       -2.77      2.77 o
  12   2  14        0.29       -1.87      3.15 o
 -18   3  14       30.68       36.54      5.18 o
 -17   3  14        6.62        5.22      4.12 o
 -16   3  14       19.66       23.06      4.29 o
 -15   3  14       27.17       25.69      7.41 o
 -14   3  14        3.86        4.08      3.55 o
 -13   3  14       38.77       36.05      5.64 o
 -12   3  14       43.19       60.07      4.84 o
 -11   3  14       50.12       57.64      4.61 o
 -10   3  14        3.46        3.98      3.01 o
  -9   3  14        3.88        2.75      2.70 o
  -8   3  14      590.96      600.87     12.31 o
  -7   3  14       21.48       17.33      4.04 o
  -6   3  14      148.28      145.33      6.05 o
  -5   3  14       30.92       36.42      3.51 o
  -4   3  14       17.43       15.39      2.53 o
  -3   3  14       10.24        6.06      2.24 o
  -2   3  14       52.70       58.11      3.51 o
  -1   3  14      113.13      108.60      4.54 o
   0   3  14      222.94      220.27      6.18 o
   1   3  14       31.90       30.03      2.93 o
   2   3  14        0.61        0.88      2.09 o
   3   3  14        0.85       -0.25      2.22 o
   4   3  14      106.00      136.17      6.29 o
   5   3  14       27.35       23.10      3.74 o
   6   3  14        7.58        4.67      3.13 o
   7   3  14        1.89       -0.47      2.91 o
   8   3  14        0.03       -1.64      4.88 o
   9   3  14        0.00       -3.33      3.33 o
  10   3  14        3.09        2.34      3.63 o
  11   3  14        2.21        3.97      4.00 o
 -17   4  14        0.20       -0.67     11.49 o
 -16   4  14        0.44       -7.34      9.89 o
 -15   4  14       15.12        2.87      9.57 o
 -14   4  14        8.52       -2.55      8.94 o
 -13   4  14       66.89       50.74     11.17 o
 -12   4  14       75.91       79.47      6.72 o
 -11   4  14       10.24       16.43      3.59 o
 -10   4  14       21.25       20.99      7.16 o
  -9   4  14       24.05       14.76      3.45 o
  -8   4  14       20.05       18.24      5.13 o
  -7   4  14        8.45        3.23      3.62 o
  -6   4  14        7.94        9.28      2.97 o
  -5   4  14       60.29       56.22      5.52 o
  -4   4  14        5.82        7.55      3.03 o
  -3   4  14       19.07       21.45      3.52 o
  -2   4  14      150.29      136.37      6.19 o
  -1   4  14        0.07        0.70      2.58 o
   0   4  14      172.69      164.11      6.70 o
   1   4  14      190.39      195.45      7.32 o
   2   4  14      109.11       97.07      5.37 o
   3   4  14        2.84        0.29      3.42 o
   4   4  14       10.70        8.48      3.90 o
   5   4  14       13.22       15.20      4.45 o
   6   4  14       10.77       12.64      4.25 o
   7   4  14        5.51       10.35      4.60 o
   8   4  14        0.35        2.48      6.86 o
   9   4  14        1.10        2.25      4.49 o
  10   4  14        1.23        6.67      5.02 o
 -16   5  14        0.50        5.43     10.85 o
 -15   5  14       24.55       10.21     10.85 o
 -14   5  14       35.20       17.87     10.85 o
 -13   5  14        0.31       -8.62      8.62 o
 -12   5  14        2.21       -8.62      8.62 o
 -11   5  14        0.02       -8.30      8.30 o
 -10   5  14       49.32       49.75     11.81 o
  -9   5  14       21.28       17.48      4.22 o
  -8   5  14        6.72       -1.84      3.21 o
  -7   5  14      184.29      197.13      9.56 o
  -6   5  14       13.70       12.42      4.15 o
  -5   5  14       77.70       89.61      6.73 o
  -4   5  14        1.06        0.07      2.86 o
  -3   5  14        6.04        6.40      4.36 o
  -2   5  14       37.17       29.34      3.94 o
  -1   5  14       32.41       39.25      7.07 o
   0   5  14       53.90       56.31      4.64 o
   1   5  14        1.74       -0.90      4.47 o
   2   5  14        9.88       13.97     11.65 o
   3   5  14        4.91        9.59      4.29 o
   4   5  14        0.08        3.54      3.90 o
   5   5  14        2.66        1.61      4.47 o
   6   5  14       10.33       11.54      7.50 o
   7   5  14       11.57       10.23      6.06 o
   8   5  14        7.67        7.60      4.96 o
   9   5  14        0.45        2.54      5.02 o
 -14   6  14        0.71       -5.74     10.21 o
 -13   6  14        1.56       -0.96     10.85 o
 -12   6  14       19.13       19.79     11.81 o
 -11   6  14        0.69       -8.30      9.57 o
 -10   6  14        7.12       -6.38      9.57 o
  -9   6  14       22.49       22.57      4.88 o
  -8   6  14        7.19        3.32      3.81 o
  -7   6  14       11.84        9.25      4.28 o
  -6   6  14      142.66      140.36     15.48 o
  -5   6  14        5.14        4.51      8.94 o
  -4   6  14       10.18        5.17      3.47 o
  -3   6  14        3.50        3.32      3.73 o
  -2   6  14        2.99       -1.20      3.07 o
  -1   6  14       13.80       11.55      3.65 o
   0   6  14        7.18        7.72      4.25 o
   1   6  14        0.90       -0.67      3.57 o
   2   6  14        4.63        5.82      4.10 o
   3   6  14       23.27       28.02      5.66 o
   4   6  14        8.63        6.12      5.27 o
   5   6  14        1.76        2.32      4.66 o
   6   6  14        1.73        0.02      4.49 o
   7   6  14        1.43        6.06     10.85 o
 -12   7  14       13.75       -1.91     12.77 o
 -11   7  14       13.28        5.74     12.77 o
 -10   7  14       13.83       14.36     12.45 o
  -9   7  14        5.18       -9.25     10.53 o
  -8   7  14       27.71       20.42     11.81 o
  -7   7  14       26.59       36.87     15.96 o
  -6   7  14        2.69        3.47      4.54 o
  -5   7  14        8.88        7.75      4.76 o
  -4   7  14       57.58       70.44     10.29 o
  -3   7  14        0.04       -4.70      4.70 o
  -2   7  14        1.12        0.02      4.15 o
  -1   7  14       17.60       22.06      9.89 o
   0   7  14       18.51       32.58      5.84 o
   1   7  14       18.57       31.38      5.89 o
   2   7  14        6.84        9.14      4.93 o
   3   7  14        8.66       20.28      5.65 o
   4   7  14        0.00       -0.54      4.59 o
   5   7  14        9.79       20.67      9.41 o
  -7   8  14        1.95      -11.17     11.17 o
  -6   8  14        8.29        5.90      5.17 o
  -5   8  14        0.64       -0.61     14.68 o
  -4   8  14        2.68        1.95      6.38 o
  -3   8  14        1.09       -3.43      4.54 o
  -2   8  14        0.95        0.20      4.76 o
  -1   8  14        5.02       10.73      5.33 o
   0   8  14        1.26       -4.31      4.31 o
   1   8  14       13.25       17.23      6.70 o
 -19   1  15        4.15        1.25      3.13 o
 -18   1  15        3.89        0.19      4.15 o
 -17   1  15        0.86       -2.60      2.60 o
 -16   1  15       12.16        7.59      2.53 o
 -15   1  15       21.32       24.47      2.78 o
 -14   1  15       28.84       33.32      2.87 o
 -13   1  15        1.23        1.71      1.96 o
 -12   1  15       20.88       23.57      2.39 o
 -11   1  15        2.05        0.16      1.70 o
 -10   1  15        0.83        0.35      1.67 o
  -9   1  15        9.14        6.04      1.80 o
  -8   1  15       57.97       50.73      2.67 o
  -7   1  15      250.98      245.73      7.53 o
  -6   1  15        7.44       11.28      1.67 o
  -5   1  15        5.01        4.66      1.78 o
  -4   1  15        9.17        7.40      1.91 o
  -3   1  15       58.60       57.95      2.94 o
  -2   1  15       15.02       17.93      2.04 o
  -1   1  15      174.40      158.29      4.67 o
   0   1  15      248.32      243.79      6.02 o
   1   1  15       69.24       76.82      6.26 o
   2   1  15      293.86      288.89      6.79 o
   3   1  15        2.02       -1.85      1.85 o
   4   1  15        2.12       -0.07      1.87 o
   5   1  15       20.46       22.37      2.48 o
   6   1  15       20.48       22.35      2.98 o
   7   1  15        7.14       11.82      2.71 o
   8   1  15        3.32        3.96      2.63 o
   9   1  15        0.44        1.03      2.99 o
  10   1  15        5.36        5.39      4.15 o
  11   1  15        1.00        4.86      3.99 o
 -18   2  15        7.25        2.80      3.97 o
 -17   2  15        5.15        1.08      3.73 o
 -16   2  15        5.59        0.83      3.58 o
 -15   2  15        0.01       -2.20      2.56 o
 -14   2  15        0.23       -0.27      2.45 o
 -13   2  15       22.60       22.54      3.07 o
 -12   2  15        0.14        0.63      2.17 o
 -11   2  15       21.51       20.42      2.78 o
 -10   2  15       54.92       51.48      4.34 o
  -9   2  15        7.42        5.38      2.83 o
  -8   2  15       38.51       33.94      3.73 o
  -7   2  15      576.48      542.54     12.76 o
  -6   2  15        0.27        3.68      2.65 o
  -5   2  15      242.55      230.84      7.22 o
  -4   2  15       72.64       75.96      4.33 o
  -3   2  15      140.49      128.56      3.61 o
  -2   2  15        4.33        4.92      2.00 o
  -1   2  15        0.95        1.26      1.88 o
   0   2  15       60.73       58.27      2.65 o
   1   2  15        4.68        4.71      1.68 o
   2   2  15       12.72        7.01      1.72 o
   3   2  15       54.17       56.53      2.85 o
   4   2  15       27.16       33.44      3.70 o
   5   2  15       13.77       17.36      4.70 o
   6   2  15        1.20        1.00      2.09 o
   7   2  15       12.75       17.80      2.61 o
   8   2  15        1.01        3.43      2.31 o
   9   2  15        0.15       -0.87      2.28 o
  10   2  15        0.01       -2.07      3.00 o
  11   2  15        0.20       -3.36      3.36 o
 -18   3  15        0.04       -2.13      3.97 o
 -17   3  15        0.92       -4.14      4.14 o
 -16   3  15        0.25       -0.91      3.73 o
 -15   3  15        3.73       -3.14     10.37 o
 -14   3  15       44.42       35.14      5.05 o
 -13   3  15       44.16       66.16      6.72 o
 -12   3  15      132.60      131.99      6.56 o
 -11   3  15        0.58        1.98      2.88 o
 -10   3  15        6.05        6.19      3.10 o
  -9   3  15        0.45        2.56      2.96 o
  -8   3  15      109.69      100.85      5.50 o
  -7   3  15      249.14      235.16      7.89 o
  -6   3  15      128.18      130.39      7.87 o
  -5   3  15       13.32       12.87      3.01 o
  -4   3  15      185.09      179.16      5.88 o
  -3   3  15       61.30       56.14      3.63 o
  -2   3  15      228.04      239.00      6.68 o
  -1   3  15       69.19       69.07      3.85 o
   0   3  15       10.90        7.35      2.40 o
   1   3  15        0.74       -0.74      2.30 o
   2   3  15        0.16        0.33      2.35 o
   3   3  15      163.33      161.55      5.68 o
   4   3  15       28.95       33.60      6.30 o
   5   3  15        4.02        5.51      3.59 o
   6   3  15        5.11        8.45      3.36 o
   7   3  15        2.46        5.42      3.37 o
   8   3  15        0.43        0.13      3.29 o
   9   3  15        0.65       -2.75      3.44 o
  10   3  15        4.51        7.56      4.07 o
 -17   4  15       37.72       27.72      8.46 o
 -16   4  15        9.40       -4.96      8.14 o
 -15   4  15        0.13       -2.92      5.52 o
 -14   4  15       15.28        6.88      6.13 o
 -13   4  15       20.53       20.09      6.44 o
 -12   4  15       15.71       17.69      4.10 o
 -11   4  15        0.75       -2.67      3.00 o
 -10   4  15        9.73        6.28      3.13 o
  -9   4  15        7.37        4.21      3.06 o
  -8   4  15       71.72       80.36      5.70 o
  -7   4  15        5.91        4.95      3.87 o
  -6   4  15       11.63        6.95      2.95 o
  -5   4  15       36.60       48.94      4.14 o
  -4   4  15      170.24      165.42      7.18 o
  -3   4  15        7.92        7.33      3.91 o
  -2   4  15        0.88       -1.37      2.73 o
  -1   4  15      103.49      113.25      5.86 o
   0   4  15       30.85       28.54      3.73 o
   1   4  15       21.33       26.15      3.74 o
   2   4  15        0.00       -1.21      3.48 o
   3   4  15        0.00        1.32      3.83 o
   4   4  15        0.24        6.69      4.13 o
   5   4  15       21.66       34.42      7.50 o
   6   4  15        1.18        3.56      4.29 o
   7   4  15        0.31        2.75      6.54 o
   8   4  15        3.85        4.22      4.72 o
   9   4  15        0.88        0.32      6.38 o
 -15   5  15        4.46       -8.30      9.89 o
 -14   5  15       13.32       12.45     10.53 o
 -13   5  15        0.02       -0.32      9.57 o
 -12   5  15        1.39       -8.94      8.94 o
 -11   5  15        0.02       -0.17      3.74 o
 -10   5  15       16.36       20.18      4.79 o
  -9   5  15        0.21       -0.99      7.98 o
  -8   5  15       66.93       69.00      6.28 o
  -7   5  15        2.79        5.55      7.66 o
  -6   5  15       46.14       48.64      5.84 o
  -5   5  15        5.82        2.68      3.61 o
  -4   5  15        0.04        0.82      3.09 o
  -3   5  15        4.18       -1.83      4.12 o
  -2   5  15        3.55        1.00      3.08 o
  -1   5  15        3.85       -1.01      2.90 o
   0   5  15        0.23       -2.73      2.73 o
   1   5  15        0.25       -2.20      3.33 o
   2   5  15        1.56        0.27      3.77 o
   3   5  15        0.05       -0.44      3.96 o
   4   5  15        6.39       11.03      4.95 o
   5   5  15        0.42       -2.00      4.13 o
   6   5  15        7.50        3.60      4.60 o
   7   5  15        0.02        3.41      4.83 o
   8   5  15        0.30       -4.39      4.39 o
 -14   6  15        0.72      -10.53     10.53 o
 -13   6  15        2.77      -10.85     10.85 o
 -12   6  15        1.26        7.66     11.17 o
 -11   6  15       27.51       14.04     11.49 o
 -10   6  15        0.01        2.87     10.21 o
  -9   6  15       16.21       14.60      4.85 o
  -8   6  15        1.01       -1.35      3.79 o
  -7   6  15       12.85       18.74      4.82 o
  -6   6  15        7.48        0.26      3.93 o
  -5   6  15        0.60        3.45      3.97 o
  -4   6  15        1.84       -2.99      3.42 o
  -3   6  15        7.27        9.04      3.82 o
  -2   6  15        0.00       -4.08      4.08 o
  -1   6  15        0.26       -1.00      3.82 o
   0   6  15        5.99        5.78      9.25 o
   1   6  15        0.09       -3.32      3.72 o
   2   6  15        8.84        6.47      4.49 o
   3   6  15        1.47        2.61      4.35 o
   4   6  15        1.09       -0.35      5.90 o
   5   6  15       13.95       18.20      6.86 o
   6   6  15        0.53        2.15      4.88 o
 -11   7  15        0.61       -9.89     11.81 o
 -10   7  15        0.01      -10.85     10.85 o
  -9   7  15        5.14      -10.85     10.85 o
  -8   7  15        7.37        7.75      5.08 o
  -7   7  15       17.24       23.32     14.36 o
  -6   7  15       13.23        9.33      5.08 o
  -5   7  15        0.33       -1.11      4.47 o
  -4   7  15        3.55        2.45      4.31 o
  -3   7  15        8.46        3.82      4.43 o
  -2   7  15        4.20        5.22      4.72 o
  -1   7  15        0.39        0.30      4.47 o
   0   7  15       33.91       49.83      6.67 o
   1   7  15        0.15        0.58      4.43 o
   2   7  15        5.58        9.64      5.21 o
   3   7  15        4.20       18.31      7.18 o
  -5   8  15        0.28       -7.62     14.36 o
  -4   8  15        0.12        0.64      5.11 o
  -3   8  15       11.50       14.03      5.87 o
 -18   0  16        1.85        2.19      3.37 o
 -17   0  16       60.49       60.95      4.88 o
 -16   0  16        2.26        1.09      3.06 o
 -15   0  16       41.47       47.44      4.26 o
 -14   0  16        0.51       -0.13      2.65 o
 -13   0  16       17.21       15.12      3.03 o
 -12   0  16        1.84       -1.22      3.07 o
 -11   0  16        0.08       -1.55      2.18 o
 -10   0  16        0.17        0.72      2.35 o
  -9   0  16      360.34      347.49      8.99 o
  -8   0  16        3.94        4.19      2.18 o
  -7   0  16        7.17        5.70      2.91 o
  -6   0  16      201.29      208.92      8.09 o
  -5   0  16       84.55       77.65      5.04 o
  -4   0  16       30.97       22.21      3.45 o
  -3   0  16      171.32      171.65     11.81 o
  -2   0  16      274.34      282.58      9.54 o
  -1   0  16      262.16      314.69     10.35 o
   0   0  16      527.15      521.95     20.42 o
   1   0  16      253.13      270.16     21.86 o
   2   0  16       79.14       73.74      5.18 o
   3   0  16       13.78       19.92      3.67 o
   4   0  16       29.69       25.75      4.63 o
   5   0  16       11.85        7.21      3.14 o
   6   0  16        4.34        1.42      3.03 o
   7   0  16       11.08        4.79      4.47 o
   8   0  16        9.45       20.74      5.74 o
   9   0  16        8.55       16.60      5.74 o
  10   0  16        1.26        1.28      5.43 o
 -18   1  16        1.11       -0.04      3.03 o
 -17   1  16        4.03        1.43      2.85 o
 -16   1  16       21.16       14.84      2.78 o
 -15   1  16        4.59       -0.69      2.21 o
 -14   1  16        2.31        3.49      2.18 o
 -13   1  16        1.44       -1.91      1.91 o
 -12   1  16        0.53        0.40      1.86 o
 -11   1  16       14.04       12.99      2.10 o
 -10   1  16       15.85       10.66      2.06 o
  -9   1  16        0.37       -1.43      1.93 o
  -8   1  16      175.15      193.33      5.54 o
  -7   1  16      113.77      115.51      6.86 o
  -6   1  16      116.84      110.82      4.93 o
  -5   1  16       14.12       17.62      2.27 o
  -4   1  16      268.67      282.09      6.64 o
  -3   1  16        0.03        1.26      1.91 o
  -2   1  16      240.24      229.51      5.93 o
  -1   1  16      113.57      127.69      4.55 o
   0   1  16       54.22       74.95      5.16 o
   1   1  16      109.91      129.96      5.04 o
   2   1  16        4.80        5.32      2.30 o
   3   1  16        1.96       -2.03      2.03 o
   4   1  16        2.47        0.06      1.94 o
   5   1  16        0.00       -1.55      1.97 o
   6   1  16        0.09       -2.19      2.39 o
   7   1  16        8.61        9.88      2.81 o
   8   1  16        5.62       -0.14      2.67 o
   9   1  16        0.19       -0.67      3.67 o
  10   1  16       10.63       18.51      5.11 o
 -18   2  16        1.71       -2.56      3.75 o
 -17   2  16        0.40       -3.71      3.71 o
 -16   2  16       22.80       26.62      5.07 o
 -15   2  16       37.38       40.19      4.42 o
 -14   2  16        3.16        3.00      2.71 o
 -13   2  16        0.47       -0.09      2.41 o
 -12   2  16        1.93       -1.86      2.93 o
 -11   2  16       89.32       87.93      5.33 o
 -10   2  16       10.27        7.46      3.09 o
  -9   2  16       65.90       67.84      4.62 o
  -8   2  16        3.08        2.59      2.84 o
  -7   2  16       41.35       50.51      5.17 o
  -6   2  16       80.64       81.73      4.77 o
  -5   2  16        1.61       -0.56      2.39 o
  -4   2  16       43.83       45.66      5.57 o
  -3   2  16       37.09       32.36      3.20 o
  -2   2  16        0.11        0.13      1.42 o
  -1   2  16      168.86      170.05      4.64 o
   0   2  16       15.15       10.58      2.53 o
   1   2  16       33.15       26.27      2.39 o
   2   2  16        8.25        5.35      1.97 o
   3   2  16       32.24       32.50      2.60 o
   4   2  16       89.66       87.54      4.51 o
   5   2  16        0.10       -1.76      2.60 o
   6   2  16        0.69       -1.63      2.32 o
   7   2  16        0.37       -0.41      2.39 o
   8   2  16        0.40       -2.18      2.58 o
   9   2  16        1.66       -0.76      2.71 o
  10   2  16        0.90       -2.83      3.28 o
 -17   3  16        7.69        2.21      8.30 o
 -16   3  16        3.57       -5.90      5.90 o
 -15   3  16       25.97       30.95      6.72 o
 -14   3  16       71.58       78.62      6.22 o
 -13   3  16        0.67        4.28      3.39 o
 -12   3  16        4.94        6.03      3.40 o
 -11   3  16        1.01       -1.44      3.50 o
 -10   3  16       43.38       41.17      4.36 o
  -9   3  16       51.89       48.68      4.33 o
  -8   3  16        1.47        5.13      2.85 o
  -7   3  16        1.84        2.93      2.76 o
  -6   3  16        7.09        9.74      3.03 o
  -5   3  16       13.92       14.01      3.13 o
  -4   3  16        1.74       -2.67      3.06 o
  -3   3  16       82.88       88.15      4.48 o
  -2   3  16       99.95      109.28      4.82 o
  -1   3  16        4.78        3.86      2.42 o
   0   3  16       16.14       14.46      2.71 o
   1   3  16        0.80       -0.47      2.33 o
   2   3  16       14.04       16.93      2.94 o
   3   3  16        0.88       -2.39      2.80 o
   4   3  16        0.73       -2.80      2.80 o
   5   3  16        4.12        2.94      3.17 o
   6   3  16        7.55        5.25      3.37 o
   7   3  16        3.25        7.31      5.95 o
   8   3  16        0.29        2.39      4.29 o
   9   3  16        3.06        0.83      4.40 o
 -16   4  16        1.61       -1.43      6.59 o
 -15   4  16        7.65       -0.93      6.04 o
 -14   4  16        3.63        3.56      5.90 o
 -13   4  16       17.89       19.02      6.21 o
 -12   4  16        0.00       -3.06      3.06 o
 -11   4  16       43.92       41.61      4.58 o
 -10   4  16        7.03        9.10      3.41 o
  -9   4  16       26.81       16.56      4.52 o
  -8   4  16        4.62        1.07      3.06 o
  -7   4  16        5.18        0.66      2.90 o
  -6   4  16        1.01       -2.72      2.72 o
  -5   4  16       13.94        9.03      3.33 o
  -4   4  16        0.14        0.40      2.47 o
  -3   4  16        7.76        1.54      3.37 o
  -2   4  16       54.43       60.76      4.81 o
  -1   4  16      119.46      111.84      5.94 o
   0   4  16        4.58        3.59      3.13 o
   1   4  16       55.98       56.19      5.19 o
   2   4  16        2.73        5.17      4.13 o
   3   4  16        0.13       -0.02      3.76 o
   4   4  16        1.55        4.61      4.06 o
   5   4  16        6.52       12.09      8.46 o
   6   4  16        8.60       14.40      7.98 o
   7   4  16        0.65        5.25      4.90 o
   8   4  16        0.15       -1.80      4.66 o
 -15   5  16        0.06       -9.57      9.57 o
 -14   5  16        1.51       -1.91      9.89 o
 -13   5  16        7.97        2.23      9.57 o
 -12   5  16        1.73        3.19      9.57 o
 -11   5  16        4.22        2.31      4.05 o
 -10   5  16        3.75        0.87      4.05 o
  -9   5  16        6.13        6.46      4.47 o
  -8   5  16        3.72        4.07      4.79 o
  -7   5  16        2.07        0.24      5.11 o
  -6   5  16       66.39       66.14      9.57 o
  -5   5  16       39.18       46.06      5.59 o
  -4   5  16        3.61        3.35      3.32 o
  -3   5  16       14.20       11.90      3.81 o
  -2   5  16       41.43       41.66      4.48 o
  -1   5  16       34.35       41.52      4.45 o
   0   5  16        0.00        1.73      3.90 o
   1   5  16       17.54       24.26      5.13 o
   2   5  16        1.36        3.53      4.13 o
   3   5  16       48.18       60.81      6.82 o
   4   5  16        1.12        1.29      4.36 o
   5   5  16        1.46        2.65     10.85 o
   6   5  16       14.99       23.07      6.06 o
   7   5  16        0.30        0.50      4.90 o
 -13   6  16        3.59        8.62     11.81 o
 -12   6  16        0.14       -8.30     10.85 o
 -11   6  16        0.01       -1.60     10.53 o
 -10   6  16        0.17       -0.26      4.31 o
  -9   6  16        0.15       -5.11      5.11 o
  -8   6  16        8.53       -2.69      5.74 o
  -7   6  16        0.16        2.96      4.05 o
  -6   6  16       31.07       25.37      7.98 o
  -5   6  16        0.06       -3.90      3.90 o
  -4   6  16        0.32       -3.67      4.48 o
  -3   6  16       15.38       21.36      6.25 o
  -2   6  16       13.93       23.51      4.45 o
  -1   6  16        0.65       -2.50      4.06 o
   0   6  16        0.07        0.57      4.18 o
   1   6  16        0.12        4.82      4.39 o
   2   6  16        4.32       -1.39      4.15 o
   3   6  16        1.21       -0.79      4.39 o
   4   6  16        2.47       -0.07      4.83 o
   5   6  16        7.51        9.03      5.49 o
 -10   7  16        0.26      -10.85     10.85 o
  -9   7  16       12.26       -3.51     11.49 o
  -8   7  16        1.18        1.21      4.62 o
  -7   7  16       22.34       15.84      5.75 o
  -6   7  16        2.75        3.53     10.05 o
  -5   7  16        4.85        1.44     12.29 o
  -4   7  16        7.73        6.89     11.65 o
  -3   7  16        0.19        0.64      5.11 o
  -2   7  16        4.32       -3.14      5.58 o
  -1   7  16        8.60       10.01      5.04 o
   0   7  16        6.67        6.71      5.21 o
   1   7  16        0.25       -4.68      4.68 o
   2   7  16        1.98       -0.47      4.76 o
 -18   1  17        4.96        0.37      2.98 o
 -17   1  17        5.39        0.27      2.51 o
 -16   1  17        2.46        0.79      2.43 o
 -15   1  17        9.19       12.32      2.57 o
 -14   1  17        0.40       -0.65      2.11 o
 -13   1  17        2.06        0.60      2.05 o
 -12   1  17        1.03       -1.86      1.86 o
 -11   1  17        0.90        1.83      1.94 o
 -10   1  17       17.14       17.45      2.58 o
  -9   1  17       26.70       27.18      2.90 o
  -8   1  17      385.76      409.08      8.85 o
  -7   1  17       11.81       15.54      2.46 o
  -6   1  17      131.44      138.15      5.47 o
  -5   1  17        2.70        1.77      1.94 o
  -4   1  17       77.13       68.29      3.82 o
  -3   1  17        8.07        7.61      2.21 o
  -2   1  17      234.64      247.42      7.67 o
  -1   1  17      325.77      346.40      7.75 o
   0   1  17        0.25        3.75      2.11 o
   1   1  17       32.09       29.84      2.66 o
   2   1  17        3.65        1.48      2.07 o
   3   1  17       42.81       38.36      3.45 o
   4   1  17        8.26       12.41      2.35 o
   5   1  17        1.38        1.95      2.14 o
   6   1  17        0.01       -1.24      2.48 o
   7   1  17        0.00        2.61      2.70 o
   8   1  17        1.14        0.24      3.30 o
   9   1  17        0.02       -3.33      3.53 o
 -17   2  17        9.12        3.99      3.95 o
 -16   2  17        7.31       12.43      4.11 o
 -15   2  17        0.51        1.11      2.83 o
 -14   2  17       19.50       21.31      3.55 o
 -13   2  17        0.42        1.11      3.22 o
 -12   2  17       17.86       12.37      3.60 o
 -11   2  17       15.59       20.50      3.85 o
 -10   2  17        0.27       -2.71      2.71 o
  -9   2  17       11.84       13.49      4.68 o
  -8   2  17        6.42       10.62      3.13 o
  -7   2  17       71.11       79.83      5.35 o
  -6   2  17        0.82        0.51      2.56 o
  -5   2  17       45.21       45.42      3.96 o
  -4   2  17        7.29        2.76      2.58 o
  -3   2  17        2.46        2.50      2.80 o
  -2   2  17       44.92       59.24      5.39 o
  -1   2  17       13.95       16.23      2.11 o
   0   2  17      181.87      178.11      5.07 o
   1   2  17        3.88        2.31      2.03 o
   2   2  17       28.85       28.71      2.55 o
   3   2  17        0.00       -0.47      1.85 o
   4   2  17        9.04        6.65      2.39 o
   5   2  17        7.31        9.02      2.69 o
   6   2  17        3.49        4.61      2.62 o
   7   2  17        2.67        3.07      2.76 o
   8   2  17        1.79       -2.48      2.48 o
   9   2  17        4.72        1.56      3.48 o
 -17   3  17        5.07        1.76      8.62 o
 -16   3  17       11.86       10.81      6.27 o
 -15   3  17        4.50        1.26      5.50 o
 -14   3  17        3.28        1.89      3.43 o
 -13   3  17        6.30        0.22      3.40 o
 -12   3  17        4.17        1.55      3.28 o
 -11   3  17       90.26       87.49      5.78 o
 -10   3  17      106.69      107.31      7.88 o
  -9   3  17        0.32       -1.95      2.72 o
  -8   3  17        0.42        2.05      2.84 o
  -7   3  17       33.91       31.87      3.85 o
  -6   3  17        8.17        2.95      3.93 o
  -5   3  17       15.17       21.57      3.40 o
  -4   3  17       82.90       88.48      5.14 o
  -3   3  17        4.81        3.40      2.51 o
  -2   3  17       25.00       20.28      3.03 o
  -1   3  17       31.28       29.45      3.23 o
   0   3  17       85.84       95.79      5.27 o
   1   3  17       59.06       57.55      5.39 o
   2   3  17        0.20        0.79      2.82 o
   3   3  17        1.02        2.97      3.59 o
   4   3  17        1.95        2.55      3.82 o
   5   3  17        5.92        6.30      3.94 o
   6   3  17       24.48       28.29      5.19 o
   7   3  17        3.89        2.29      4.17 o
   8   3  17        0.04       -0.62      5.58 o
 -16   4  17        0.09       -5.82      5.82 o
 -15   4  17        0.57       -5.58      5.58 o
 -14   4  17        8.39       -4.40      5.44 o
 -13   4  17        5.94        5.22      3.77 o
 -12   4  17        2.11        1.00      3.28 o
 -11   4  17       10.41        7.83      3.43 o
 -10   4  17        2.32       -2.19      3.02 o
  -9   4  17        0.01       -0.15      3.35 o
  -8   4  17        4.00        5.53      3.13 o
  -7   4  17       16.20        9.62      3.37 o
  -6   4  17        0.47       -1.28      3.08 o
  -5   4  17        0.73       -1.41      2.76 o
  -4   4  17        0.22       -2.49      2.49 o
  -3   4  17        4.62        2.01      2.54 o
  -2   4  17        1.14       -2.78      2.78 o
  -1   4  17        0.25        1.51      3.78 o
   0   4  17        2.42       -0.97      2.87 o
   1   4  17        0.11       -2.91      3.60 o
   2   4  17        6.06        4.68      4.19 o
   3   4  17        0.29        6.00      4.45 o
   4   4  17        4.86        1.98      4.45 o
   5   4  17        2.48       12.63      5.06 o
   6   4  17        1.14        8.86      4.98 o
   7   4  17        2.41        2.23      6.06 o
 -14   5  17        7.62       -6.38      9.89 o
 -13   5  17        0.61       -4.47      9.89 o
 -12   5  17        1.30       -8.94      8.94 o
 -11   5  17        5.00       -0.45      4.05 o
 -10   5  17        4.88        4.17      4.02 o
  -9   5  17        2.90        1.46      4.31 o
  -8   5  17       10.03        4.27      6.70 o
  -7   5  17        2.48        4.35      4.18 o
  -6   5  17        2.85        0.00      5.74 o
  -5   5  17        2.69        1.91      3.61 o
  -4   5  17        7.47        4.21      3.41 o
  -3   5  17        0.71       -3.03      3.03 o
  -2   5  17        0.00       -2.98      2.98 o
  -1   5  17        0.37        2.96      4.64 o
   0   5  17        1.02        2.20      4.01 o
   1   5  17        0.01       -2.10      3.96 o
   2   5  17        0.11       -0.24      4.43 o
   3   5  17        0.99        4.02      4.66 o
   4   5  17       11.46       17.80      5.43 o
   5   5  17        9.23       22.23      6.54 o
   6   5  17        0.96       -2.27      5.02 o
 -12   6  17        0.28       13.40     11.49 o
 -11   6  17       25.07        8.94     12.13 o
 -10   6  17        0.15       -4.09      4.09 o
  -9   6  17       15.07       16.17      5.08 o
  -8   6  17        0.00        4.15      4.57 o
  -7   6  17       28.78       37.29     10.37 o
  -6   6  17       12.58       10.42      7.34 o
  -5   6  17        0.68        2.23      4.15 o
  -4   6  17        0.16       -3.67      3.67 o
  -3   6  17       11.73       11.78      4.28 o
  -2   6  17        0.29       -2.14      4.15 o
  -1   6  17        0.00       -0.33      4.30 o
   0   6  17        0.38        0.14      4.54 o
   1   6  17        0.10        0.26      4.43 o
   2   6  17        1.24        1.03      4.59 o
   3   6  17        0.24        0.73      4.68 o
   4   6  17        0.58       -4.13      6.06 o
  -8   7  17        2.78        4.31      7.34 o
  -7   7  17        0.55       -0.60      4.59 o
  -6   7  17        0.02       -3.35      4.54 o
  -5   7  17       11.79       12.98     10.21 o
  -4   7  17        2.49       -4.09      4.64 o
  -3   7  17       10.99       12.89     10.21 o
  -2   7  17        0.44       -4.17      5.01 o
  -1   7  17        5.16        0.77      5.01 o
   0   7  17        0.53        5.88      5.04 o
 -17   0  18       10.98       15.18      4.72 o
 -16   0  18        1.79        2.02      4.04 o
 -15   0  18       10.18       16.80      3.49 o
 -14   0  18        4.31        3.78      3.06 o
 -13   0  18        3.70        4.33      2.80 o
 -12   0  18       17.58       16.26      3.14 o
 -11   0  18        1.33        3.84      2.50 o
 -10   0  18      133.72      129.80      5.63 o
  -9   0  18       40.34       52.04      4.82 o
  -8   0  18       28.20       26.01      3.91 o
  -7   0  18        1.34       -1.00      2.76 o
  -6   0  18        4.73        3.97      2.99 o
  -5   0  18       76.55       94.22      7.82 o
  -4   0  18      371.34      414.13     13.08 o
  -3   0  18       85.34      103.77      8.62 o
  -2   0  18        0.52       -1.91      2.91 o
  -1   0  18       34.85       28.45      3.91 o
   0   0  18        2.56        1.84      2.99 o
   1   0  18       23.98       17.67      5.27 o
   2   0  18       31.29       32.52      4.17 o
   3   0  18        5.34        3.97      3.14 o
   4   0  18       17.23       30.67      4.22 o
   5   0  18       31.79       41.71      6.22 o
   6   0  18        0.74       -4.15      4.15 o
   7   0  18        0.14       -2.87      4.47 o
   8   0  18        3.73        4.15      5.74 o
   9   0  18        0.18        1.60      5.43 o
 -17   1  18        0.92       -2.52      2.52 o
 -16   1  18        8.79        9.45      2.73 o
 -15   1  18        2.89       -1.36      2.36 o
 -14   1  18        1.52       -0.21      2.24 o
 -13   1  18       32.58       38.11      3.05 o
 -12   1  18        2.41        2.97      2.10 o
 -11   1  18       14.60       10.52      2.54 o
 -10   1  18        3.49        4.71      2.24 o
  -9   1  18        1.65       -0.98      2.12 o
  -8   1  18        4.29        5.79      2.30 o
  -7   1  18        0.57       -1.94      1.94 o
  -6   1  18       16.16       17.84      2.49 o
  -5   1  18       30.08       30.85      2.80 o
  -4   1  18        5.16        2.73      2.10 o
  -3   1  18       16.10       20.78      2.49 o
  -2   1  18        0.40        3.01      2.06 o
  -1   1  18       54.74       62.22      3.47 o
   0   1  18        1.58        2.60      2.10 o
   1   1  18       30.65       34.01      2.85 o
   2   1  18        0.09        1.53      2.08 o
   3   1  18        0.91       -1.55      2.04 o
   4   1  18        1.07       -2.39      2.39 o
   5   1  18        7.80       13.84      3.01 o
   6   1  18        5.84        2.78      2.81 o
   7   1  18        0.00       -2.75      2.75 o
   8   1  18        0.34        0.37      9.10 o
 -17   2  18        4.02        2.52      4.07 o
 -16   2  18        0.22        1.02      3.02 o
 -15   2  18        1.38        2.66      3.08 o
 -14   2  18       34.96       42.66      7.05 o
 -13   2  18        7.36        9.73      3.71 o
 -12   2  18        2.88        6.04      3.41 o
 -11   2  18       30.51       25.79      4.38 o
 -10   2  18      251.98      280.26      9.14 o
  -9   2  18       18.02       22.35      3.73 o
  -8   2  18        2.61        3.56      3.22 o
  -7   2  18        1.55       -2.08      2.56 o
  -6   2  18        6.83        3.17      2.90 o
  -5   2  18       67.72       53.50      4.21 o
  -4   2  18        8.88        8.96      2.98 o
  -3   2  18       85.36       88.54      5.16 o
  -2   2  18      198.13      219.16      7.55 o
  -1   2  18        0.02       -2.26      2.26 o
   0   2  18        5.61        5.52      1.96 o
   1   2  18        7.95        8.50      2.10 o
   2   2  18       43.93       46.02      3.12 o
   3   2  18        5.14        3.16      2.11 o
   4   2  18        1.54        1.88      2.57 o
   5   2  18        2.66        8.33      2.72 o
   6   2  18        0.26       -0.79      2.55 o
   7   2  18        0.00       -0.62      2.74 o
   8   2  18        2.09        4.53      2.98 o
 -16   3  18       35.95       42.31     20.90 o
 -15   3  18        3.16        0.89      5.63 o
 -14   3  18       23.67       25.82      4.49 o
 -13   3  18        4.95        6.83      3.70 o
 -12   3  18        8.43       11.53      3.73 o
 -11   3  18        4.50        3.63      3.37 o
 -10   3  18        0.02        2.19      3.70 o
  -9   3  18       15.70       16.12      5.60 o
  -8   3  18        3.23        0.76      3.06 o
  -7   3  18        0.33       -2.75      2.75 o
  -6   3  18        1.73        2.18      3.77 o
  -5   3  18        6.83        6.44      2.94 o
  -4   3  18       94.02      109.36      5.71 o
  -3   3  18        0.25        3.02      2.78 o
  -2   3  18       43.12       39.46      4.16 o
  -1   3  18       42.22       37.34      3.99 o
   0   3  18        4.22        4.23      2.98 o
   1   3  18        0.42        0.69      2.88 o
   2   3  18        4.04        6.24      5.11 o
   3   3  18       14.37       19.79      4.51 o
   4   3  18       13.96       10.69      4.29 o
   5   3  18        7.83        2.77      4.40 o
   6   3  18        0.11       -2.97      7.02 o
   7   3  18        1.27       -2.00      4.27 o
 -15   4  18       26.29       17.72      6.72 o
 -14   4  18        0.04       -5.40      5.40 o
 -13   4  18       13.69       14.31      4.50 o
 -12   4  18        0.84       -1.84      3.48 o
 -11   4  18        3.29        1.67      3.34 o
 -10   4  18        1.04       -3.44      3.44 o
  -9   4  18       30.64       31.44      4.20 o
  -8   4  18      105.14      111.96      6.22 o
  -7   4  18        0.06       -2.83      2.83 o
  -6   4  18        7.44        9.04      3.39 o
  -5   4  18        0.21       -0.79      2.87 o
  -4   4  18       67.26       68.85      4.90 o
  -3   4  18       11.50        9.67      2.96 o
  -2   4  18        2.42        1.45      2.86 o
  -1   4  18        7.46        6.28      4.95 o
   0   4  18        6.72        7.77      6.22 o
   1   4  18        0.29       -4.79      4.79 o
   2   4  18        4.53        7.98      5.74 o
   3   4  18       13.27       27.13      7.34 o
   4   4  18       13.80       25.85      7.66 o
   5   4  18        0.97        5.11      6.38 o
   6   4  18        0.05        5.43      6.70 o
 -13   5  18        0.36       -9.25      9.25 o
 -12   5  18        1.87        1.73      6.22 o
 -11   5  18        1.00       -5.27      5.27 o
 -10   5  18        4.38       -1.48      6.86 o
  -9   5  18        3.26       -1.41      3.76 o
  -8   5  18        0.24       -3.56      5.11 o
  -7   5  18       32.27       38.33      5.73 o
  -6   5  18        0.23        1.66      5.11 o
  -5   5  18       19.67       14.83      9.57 o
  -4   5  18        3.91       -2.01      3.53 o
  -3   5  18        0.17       -0.86      3.40 o
  -2   5  18        0.71       -2.45      3.29 o
  -1   5  18        0.20        2.76      4.36 o
   0   5  18        1.64        3.40      4.36 o
   1   5  18       20.77       27.76      5.90 o
   2   5  18        0.97       -0.92      4.66 o
   3   5  18        3.08        4.95      5.06 o
   4   5  18       10.33       21.14      6.70 o
 -11   6  18        0.10      -10.21     10.21 o
 -10   6  18        0.01       -3.17      4.36 o
  -9   6  18       11.71       14.04      5.14 o
  -8   6  18        0.76        0.64      7.34 o
  -7   6  18        5.96        2.18      4.51 o
  -6   6  18        3.03        5.19      4.68 o
  -5   6  18        0.42       -6.70      6.70 o
  -4   6  18        7.25       10.55      9.41 o
  -3   6  18        4.83        4.86      4.09 o
  -2   6  18        0.13       -4.15      4.15 o
  -1   6  18       17.76       25.97      5.89 o
   0   6  18       11.52       12.78      5.59 o
   1   6  18        0.47        1.41      5.19 o
   2   6  18        0.16        0.12      4.88 o
 -17   1  19        0.03       -2.56      2.56 o
 -16   1  19        2.73       -2.14      3.18 o
 -15   1  19       15.61       19.82      3.35 o
 -14   1  19        4.18        2.14      2.44 o
 -13   1  19       41.78       53.23      3.47 o
 -12   1  19       88.20       98.15      4.63 o
 -11   1  19       20.16       25.21      2.97 o
 -10   1  19        9.67       10.01      2.66 o
  -9   1  19        8.08        5.32      2.33 o
  -8   1  19       20.11       23.75      2.72 o
  -7   1  19        8.66        8.97      2.87 o
  -6   1  19       21.01       19.68      2.58 o
  -5   1  19        1.68        6.49      2.24 o
  -4   1  19      111.11      120.59      4.57 o
  -3   1  19        4.92        3.66      2.16 o
  -2   1  19        8.28        7.45      2.70 o
  -1   1  19       19.40       18.55      2.60 o
   0   1  19        0.58       -1.97      1.97 o
   1   1  19       30.50       33.06      3.02 o
   2   1  19        0.38        0.56      2.14 o
   3   1  19        1.41       -0.51      2.27 o
   4   1  19        1.34        2.11      2.39 o
   5   1  19        2.33       -0.95      2.75 o
   6   1  19        0.25       -1.08      2.84 o
   7   1  19        0.52       -3.53      3.53 o
 -16   2  19        0.43       -1.49      3.73 o
 -15   2  19        1.43        3.99      3.76 o
 -14   2  19       51.43       65.29      7.25 o
 -13   2  19       13.58       11.81      4.74 o
 -12   2  19        7.84        8.21      3.60 o
 -11   2  19        5.34        9.84      3.56 o
 -10   2  19        4.08        8.30      3.46 o
  -9   2  19        2.31        0.45      3.34 o
  -8   2  19        0.48       -2.71      2.71 o
  -7   2  19        8.78       10.28      3.67 o
  -6   2  19       16.30       16.87      4.00 o
  -5   2  19        0.78        0.61      2.75 o
  -4   2  19        0.27       -2.50      4.05 o
  -3   2  19       25.03       26.44      3.62 o
  -2   2  19       29.29       25.17      4.28 o
  -1   2  19        0.32       -1.75      1.75 o
   0   2  19       31.61       27.02      2.61 o
   1   2  19        6.04        7.96      2.11 o
   2   2  19        0.40       -2.03      2.03 o
   3   2  19        9.27       16.97      2.80 o
   4   2  19        8.58       10.39      3.87 o
   5   2  19        0.23       -2.47      2.47 o
   6   2  19        0.07        0.00      2.74 o
   7   2  19        8.98       10.14      6.30 o
 -15   3  19        0.05       -3.58      3.58 o
 -14   3  19       10.83        8.51      4.06 o
 -13   3  19        1.11       -2.16      3.44 o
 -12   3  19       34.96       31.93      7.22 o
 -11   3  19        0.27       -1.41      6.50 o
 -10   3  19       16.81       12.63      3.79 o
  -9   3  19       25.49       20.29      3.88 o
  -8   3  19        5.40       -0.53      4.54 o
  -7   3  19        0.36       -0.33      2.87 o
  -6   3  19       17.87       12.05      3.44 o
  -5   3  19        0.14        0.59      3.03 o
  -4   3  19       24.08       21.63      3.65 o
  -3   3  19        3.02        2.18      3.01 o
  -2   3  19       48.17       55.69      4.54 o
  -1   3  19       45.45       46.08      7.48 o
   0   3  19        0.09        2.50      3.07 o
   1   3  19        3.67       -2.00      2.94 o
   2   3  19        2.66       -0.32      3.84 o
   3   3  19       12.17        6.54      4.51 o
   4   3  19        2.96       -3.24      4.04 o
   5   3  19        3.53        7.42      7.50 o
   6   3  19        0.82        0.47      4.62 o
 -14   4  19        6.64       -3.76      5.85 o
 -13   4  19        0.00       -3.44      3.44 o
 -12   4  19        0.09       -1.96      3.43 o
 -11   4  19        3.35        0.42      3.37 o
 -10   4  19       10.34        1.83      3.45 o
  -9   4  19        0.15       -3.20      3.20 o
  -8   4  19        0.06       -1.36      3.08 o
  -7   4  19        4.42       -0.13      3.33 o
  -6   4  19        0.62       -0.86      3.10 o
  -5   4  19        2.21        0.62      3.84 o
  -4   4  19        0.15        1.35      3.13 o
  -3   4  19        4.57        2.23      3.09 o
  -2   4  19        2.06       -0.30      2.99 o
  -1   4  19        8.22        3.36      3.82 o
   0   4  19        1.10        0.00      4.79 o
   1   4  19        0.64        4.79      5.74 o
   2   4  19        2.46        0.64      5.74 o
   3   4  19       17.97       23.30      7.66 o
   4   4  19        0.31       11.81      6.38 o
   5   4  19        0.01       -3.19      6.06 o
 -12   5  19        0.03       -2.24      4.31 o
 -11   5  19        0.13       -2.66      4.28 o
 -10   5  19       17.91       14.34      5.01 o
  -9   5  19       12.76       14.44      4.93 o
  -8   5  19        1.26       -5.72      7.02 o
  -7   5  19        2.13       -2.27      4.95 o
  -6   5  19        3.68       -4.79      6.06 o
  -5   5  19       10.54       18.35      4.98 o
  -4   5  19        0.26       -3.01      3.90 o
  -3   5  19        3.88        6.67      4.01 o
  -2   5  19        0.08       -0.04      3.99 o
  -1   5  19        3.46        0.32      5.11 o
   0   5  19        1.10       -4.47      5.11 o
   1   5  19        2.59        3.83      6.06 o
   2   5  19        0.01       -5.74      5.74 o
   3   5  19       10.43       14.04      7.66 o
  -9   6  19        0.26       -4.31      4.31 o
  -8   6  19        0.03       -2.77      4.31 o
  -7   6  19        6.11        1.62      4.68 o
  -6   6  19        0.46       -2.23      4.39 o
  -5   6  19        0.02       -1.78      4.35 o
  -4   6  19        0.36       -4.53      5.58 o
  -3   6  19        0.27       -3.50      4.59 o
  -2   6  19        1.18        1.76      5.74 o
  -1   6  19        2.38       11.23      6.22 o
   0   6  19        1.87        0.53      6.70 o
 -16   0  20        0.17       -0.65      4.04 o
 -15   0  20       18.35       11.77      4.50 o
 -14   0  20        9.82       10.65      4.36 o
 -13   0  20       20.60       29.61      4.82 o
 -12   0  20       19.87       32.20      3.79 o
 -11   0  20        9.90       11.98      3.82 o
 -10   0  20        0.40       -2.81      2.81 o
  -9   0  20       45.08       47.23      5.58 o
  -8   0  20       32.47       33.58      6.54 o
  -7   0  20        0.83       -0.59      3.06 o
  -6   0  20        1.49        1.91      3.30 o
  -5   0  20       52.83       51.97      4.98 o
  -4   0  20       32.51       27.89      4.22 o
  -3   0  20       18.14       16.78      3.68 o
  -2   0  20        7.18       10.00      3.45 o
  -1   0  20       17.76       20.42      3.99 o
   0   0  20       14.84       13.35      3.68 o
   1   0  20        3.95       -0.91      3.27 o
   2   0  20       17.44       18.56      8.78 o
   3   0  20        9.39        5.28      3.68 o
   4   0  20        0.67       -2.17      3.36 o
   5   0  20        3.95        9.57      5.43 o
   6   0  20       11.49       20.42      6.06 o
 -16   1  20        4.08        3.26      2.68 o
 -15   1  20        0.65        1.61      2.46 o
 -14   1  20        4.27        4.29      2.81 o
 -13   1  20       13.47       21.67      3.14 o
 -12   1  20       22.72       28.26      3.22 o
 -11   1  20       13.27        8.76      2.77 o
 -10   1  20        2.90       -1.73      2.33 o
  -9   1  20        2.66       -0.95      2.27 o
  -8   1  20        0.51        1.99      2.27 o
  -7   1  20        3.40        1.39      2.26 o
  -6   1  20       11.65       13.33      2.49 o
  -5   1  20        0.30       -2.07      2.07 o
  -4   1  20        0.07       -1.59      2.17 o
  -3   1  20       16.74       21.34      2.72 o
  -2   1  20        0.00       -2.01      2.06 o
  -1   1  20       15.74       18.26      2.68 o
   0   1  20        0.00        2.55      2.25 o
   1   1  20        1.02        2.25      2.23 o
   2   1  20        2.20        0.63      2.33 o
   3   1  20        0.94        1.10      2.42 o
   4   1  20        2.23        2.78      2.90 o
   5   1  20        4.60        4.92      3.13 o
   6   1  20        3.81        6.69      3.34 o
 -15   2  20        2.25        5.30      6.06 o
 -14   2  20        7.98        9.02      3.98 o
 -13   2  20       20.81       16.71      4.16 o
 -12   2  20        6.73        0.82      3.46 o
 -11   2  20        2.06       -3.16      3.38 o
 -10   2  20        1.05       -2.39      3.12 o
  -9   2  20       16.52       13.41      3.56 o
  -8   2  20        4.43       -1.48      2.91 o
  -7   2  20        4.87        6.18      3.29 o
  -6   2  20       78.52       83.62      6.32 o
  -5   2  20        4.19        3.97      3.04 o
  -4   2  20      101.70      125.67      6.06 o
  -3   2  20        1.09        3.74      3.06 o
  -2   2  20        2.07       -0.39      2.94 o
  -1   2  20        4.60        3.43      3.19 o
   0   2  20       12.16       14.22      3.49 o
   1   2  20        2.42        0.57      4.00 o
   2   2  20        0.13       -0.06      2.11 o
   3   2  20        1.56        0.95      2.32 o
   4   2  20        0.31       -2.51      2.51 o
   5   2  20        0.35       -1.74      2.73 o
   6   2  20        0.73       -0.57      2.88 o
 -15   3  20       19.22       24.97      4.71 o
 -14   3  20        0.28        2.47      3.90 o
 -13   3  20       31.71       26.24      4.51 o
 -12   3  20        0.08       -0.85      3.66 o
 -11   3  20        0.20       -2.04      3.36 o
 -10   3  20        6.74        7.62      3.59 o
  -9   3  20        3.47        2.90      3.37 o
  -8   3  20        1.84        1.33      3.29 o
  -7   3  20        0.00       -2.21      4.81 o
  -6   3  20        0.00       -1.46      2.93 o
  -5   3  20        0.50       -2.84      2.84 o
  -4   3  20        3.81       -0.48      2.86 o
  -3   3  20       81.14       88.11      7.38 o
  -2   3  20        0.37       -1.07      2.99 o
  -1   3  20        2.19       -1.82      2.86 o
   0   3  20        0.35       -1.39      3.12 o
   1   3  20       13.20       14.20      4.62 o
   2   3  20        5.23        0.00      4.79 o
   3   3  20        0.96       -3.30      4.40 o
   4   3  20        6.45       12.43      7.66 o
   5   3  20        3.46        8.46      7.82 o
 -13   4  20        0.00       -3.02      3.78 o
 -12   4  20       14.98       12.21      4.18 o
 -11   4  20       17.00       15.02      4.26 o
 -10   4  20       19.70       18.30      4.31 o
  -9   4  20        0.92       -1.34      3.45 o
  -8   4  20        3.30        4.46      3.45 o
  -7   4  20        0.38       -0.93      3.26 o
  -6   4  20        0.25       -3.17      3.61 o
  -5   4  20        0.39       -3.09      3.09 o
  -4   4  20        9.66       12.07      3.77 o
  -3   4  20        0.38       -3.45      3.45 o
  -2   4  20        3.19        1.28      3.28 o
  -1   4  20        0.85       -1.36      3.25 o
   0   4  20        8.86        8.13      4.40 o
   1   4  20       21.68       46.91      8.94 o
   2   4  20        0.42        1.28      6.06 o
   3   4  20        2.44        0.00      6.38 o
 -11   5  20        6.66        4.89      4.97 o
 -10   5  20       16.69       23.82      9.89 o
  -9   5  20        1.22       -3.83      4.00 o
  -8   5  20        4.19       -2.05      7.66 o
  -7   5  20       26.19       29.14      5.55 o
  -6   5  20        0.15       -4.01      4.01 o
  -5   5  20        0.11       -1.97      4.79 o
  -4   5  20        1.49       -5.85      7.66 o
  -3   5  20        2.12        3.96      4.45 o
  -2   5  20        3.52       -1.28      4.79 o
  -1   5  20        1.64       14.04      6.38 o
   0   5  20        0.55        3.83      6.38 o
   1   5  20        0.04        2.87      6.70 o
  -6   6  20        0.07       -4.79      8.62 o
  -5   6  20        0.71       -1.07      4.72 o
  -4   6  20        0.53        2.73      7.18 o
 -15   1  21       10.57       14.66      3.13 o
 -14   1  21       33.13       47.76      3.80 o
 -13   1  21        7.77       11.08      3.01 o
 -12   1  21        0.01       -2.89      2.89 o
 -11   1  21        0.59       -2.58      2.58 o
 -10   1  21        7.01        1.54      2.48 o
  -9   1  21       21.77       20.03      3.85 o
  -8   1  21        4.78       -0.26      2.31 o
  -7   1  21        0.04       -1.28      2.24 o
  -6   1  21       19.63       14.91      2.70 o
  -5   1  21        0.24        0.80      2.33 o
  -4   1  21        3.87        3.46      2.32 o
  -3   1  21        4.72        1.76      2.37 o
  -2   1  21        0.54       -1.04      2.46 o
  -1   1  21       15.75       20.08      3.18 o
   0   1  21        1.05       -0.36      2.36 o
   1   1  21        0.12       -2.33      2.33 o
   2   1  21        0.57       -2.33      2.33 o
   3   1  21        4.02        3.91      2.69 o
   4   1  21        3.65        3.71      3.09 o
   5   1  21        4.12        7.69      3.45 o
 -15   2  21        0.08       -3.86      4.45 o
 -14   2  21        0.00       -0.31      3.83 o
 -13   2  21        0.22        1.26      3.70 o
 -12   2  21        5.05        1.50      3.60 o
 -11   2  21        9.21        6.34      5.11 o
 -10   2  21        2.84       -2.46      3.22 o
  -9   2  21        5.38        6.39      3.42 o
  -8   2  21        6.29        6.22      3.42 o
  -7   2  21        3.78        1.07      3.12 o
  -6   2  21       12.92        9.75      3.43 o
  -5   2  21       54.12       63.75      4.96 o
  -4   2  21        4.63        6.86      3.25 o
  -3   2  21        5.88        4.61      3.24 o
  -2   2  21        4.60        6.06      3.25 o
  -1   2  21        3.66        4.71      4.12 o
   0   2  21        0.00        0.20      3.25 o
   1   2  21        0.02       -2.59      3.09 o
   2   2  21       15.65       23.30      4.96 o
   3   2  21        0.44        0.48      4.29 o
   4   2  21        1.35        3.10      2.64 o
 -14   3  21        1.72        2.23      8.30 o
 -13   3  21        0.00       -2.75      3.55 o
 -12   3  21        0.06       -2.82      3.44 o
 -11   3  21        5.00        2.09      3.59 o
 -10   3  21       12.09        1.72      3.61 o
  -9   3  21        6.90        5.42      3.84 o
  -8   3  21       30.67       33.61      4.48 o
  -7   3  21        9.81       10.30      3.75 o
  -6   3  21        0.13        1.03      3.12 o
  -5   3  21       13.58       18.08      3.83 o
  -4   3  21       16.58       16.60      5.34 o
  -3   3  21        1.18        6.07      3.42 o
  -2   3  21        0.11        5.22      3.49 o
  -1   3  21        2.98       -1.50      3.28 o
   0   3  21        0.54       -0.43      3.44 o
   1   3  21        9.15       15.16      4.96 o
   2   3  21        7.22        2.38      6.70 o
   3   3  21        5.83        9.62      5.07 o
 -12   4  21        0.56       -0.16      3.66 o
 -11   4  21        8.17        2.82      5.43 o
 -10   4  21        0.83        1.09      3.94 o
  -9   4  21        0.04       -2.63      3.47 o
  -8   4  21        1.96        0.18      3.45 o
  -7   4  21        0.03       -3.34      3.34 o
  -6   4  21        0.00       -2.63      3.40 o
  -5   4  21        1.01       -1.96      3.34 o
  -4   4  21        6.45        2.94      3.47 o
  -3   4  21        1.16       -0.22      3.33 o
  -2   4  21        7.22        7.11      3.74 o
  -1   4  21        3.38        2.70      3.68 o
   0   4  21        1.10        4.79      4.74 o
   1   4  21        7.11        6.87      5.04 o
  -9   5  21        0.41       -5.27      5.27 o
  -8   5  21        0.01       -0.25      6.22 o
  -7   5  21        0.48       -4.10      4.10 o
  -6   5  21        0.11       -7.07      9.57 o
  -5   5  21        5.99        5.70      5.11 o
  -4   5  21        8.21        6.78      4.67 o
  -3   5  21        4.05        6.43      4.75 o
  -2   5  21        0.20       -2.55      5.43 o
 -14   0  22       21.72       30.28      8.30 o
 -13   0  22        0.67        0.25      8.14 o
 -12   0  22       12.14        8.00      4.13 o
 -11   0  22       19.71       22.87      4.50 o
 -10   0  22        6.46        4.35      3.68 o
  -9   0  22        2.51        3.05      3.68 o
  -8   0  22        2.98       -2.92      3.83 o
  -7   0  22        0.04       -2.21      5.58 o
  -6   0  22        6.38        8.43      3.83 o
  -5   0  22       31.60       36.47      4.83 o
  -4   0  22        0.39        0.82      3.59 o
  -3   0  22       12.24       13.51      3.99 o
  -2   0  22       12.97       18.56      6.22 o
  -1   0  22        0.36        0.32      4.95 o
   0   0  22       25.36       45.57      6.06 o
   1   0  22        9.04        6.52      3.83 o
   2   0  22        0.74        0.47      3.67 o
   3   0  22        6.80        2.66      3.90 o
 -14   1  22        0.27       -2.64      2.64 o
 -13   1  22        3.78        4.35      2.84 o
 -12   1  22        4.17       -1.56      2.99 o
 -11   1  22        2.97        0.06      2.64 o
 -10   1  22        6.06        6.03      2.66 o
  -9   1  22        0.02        0.00      2.45 o
  -8   1  22        2.16       -2.36      2.36 o
  -7   1  22        2.64       -2.27      2.27 o
  -6   1  22       14.26       19.13      4.84 o
  -5   1  22        2.49        2.55      2.42 o
  -4   1  22        6.49        7.85      2.72 o
  -3   1  22       17.32       23.61      3.02 o
  -2   1  22        0.36       -0.65      2.39 o
  -1   1  22        6.53        7.11      2.72 o
   0   1  22        2.07        2.06      2.52 o
   1   1  22       14.45       18.67      3.03 o
   2   1  22        4.21        3.88      2.76 o
   3   1  22        1.76        3.66      3.28 o
 -13   2  22        0.34       -2.51      3.60 o
 -12   2  22        9.20        5.15      3.83 o
 -11   2  22        0.23       -2.24      4.44 o
 -10   2  22        3.99       -3.20      3.24 o
  -9   2  22        2.18       -1.86      3.33 o
  -8   2  22        1.70       -1.53      3.09 o
  -7   2  22        7.42        4.93      3.42 o
  -6   2  22        4.17       -0.12      3.21 o
  -5   2  22        1.05        2.05      3.37 o
  -4   2  22        8.05        8.15      3.61 o
  -3   2  22       31.90       41.62      4.60 o
  -2   2  22        0.65       -1.87      3.25 o
  -1   2  22        0.16        4.74      3.62 o
   0   2  22        7.14        3.40      3.50 o
   1   2  22        0.82       -1.31      3.44 o
   2   2  22        0.01        1.20      4.50 o
 -12   3  22        3.07       -1.98      3.83 o
 -11   3  22        1.04       -3.45      3.45 o
 -10   3  22        3.74        7.66      4.74 o
  -9   3  22        0.19       -2.49      3.36 o
  -8   3  22        0.09        3.05      3.50 o
  -7   3  22        0.05       -3.31      3.31 o
  -6   3  22        0.31        1.12      3.43 o
  -5   3  22       32.05       31.74      5.23 o
  -4   3  22       33.02       35.35      4.60 o
  -3   3  22       23.61       33.46      7.51 o
  -2   3  22        1.99        1.83      3.66 o
  -1   3  22       14.99       20.36      4.34 o
   0   3  22       20.19       21.37      4.36 o
   1   3  22        0.81        1.70      4.62 o
 -10   4  22        8.55        7.84      4.05 o
  -9   4  22        4.58        5.93      4.70 o
  -8   4  22        0.21       -3.43      3.43 o
  -7   4  22        1.31       -4.42      4.45 o
  -6   4  22        0.72        1.15      3.71 o
  -5   4  22        0.40       -2.38      3.47 o
  -4   4  22        5.33        6.26      3.80 o
  -3   4  22        0.42       -3.46      3.46 o
  -2   4  22        7.10        5.48      3.92 o
  -1   4  22        0.03        3.94      4.82 o
 -13   1  23        2.17       -0.90      7.02 o
 -12   1  23        1.94       -2.59      2.59 o
 -11   1  23        1.22       -2.41      2.41 o
 -10   1  23        3.35        2.63      2.65 o
  -9   1  23       10.68        4.54      2.67 o
  -8   1  23        2.14       -2.08      2.44 o
  -7   1  23        2.08        2.69      2.63 o
  -6   1  23        0.02       -1.26      2.44 o
  -5   1  23       13.68       16.17      2.97 o
  -4   1  23       11.14       11.77      2.84 o
  -3   1  23        0.04       -1.58      2.45 o
  -2   1  23        0.65       -2.47      2.47 o
  -1   1  23        0.06       -0.58      2.55 o
   0   1  23        1.11       -2.55      2.67 o
   1   1  23        0.13       -2.04      2.67 o
 -12   2  23        3.45        1.82      4.84 o
 -11   2  23        9.35        5.81      3.88 o
 -10   2  23        2.35        0.25      3.47 o
  -9   2  23        0.97        2.94      3.54 o
  -8   2  23       15.41       16.29      3.98 o
  -7   2  23       19.14       16.19      3.92 o
  -6   2  23        2.78        3.33      3.33 o
  -5   2  23        5.40        2.74      3.62 o
  -4   2  23        0.00       -0.43      3.40 o
  -3   2  23        4.02        5.90      3.80 o
  -2   2  23        1.05       -1.06      3.50 o
  -1   2  23        2.10       -0.87      3.68 o
   0   2  23        0.09        1.67      3.68 o
 -10   3  23        5.84        0.52      3.92 o
  -9   3  23        0.61        0.63      3.73 o
  -8   3  23        4.43        6.69      3.88 o
  -7   3  23        2.89        5.73      3.94 o
  -6   3  23        0.05        1.64      3.57 o
  -5   3  23        0.10        9.17      3.83 o
  -4   3  23        0.00        3.98      3.74 o
  -3   3  23        0.44        1.35      3.79 o
  -2   3  23        9.67        9.35      4.24 o
  -1   3  23        0.93        7.35      4.10 o
 -11   0  24        1.09       -3.94      3.94 o
 -10   0  24        6.26        6.43      4.22 o
  -9   0  24        0.13       -3.61      3.61 o
  -8   0  24        0.57       -3.76      3.76 o
  -7   0  24        5.44        0.82      3.99 o
  -6   0  24       18.48       21.27      4.66 o
  -5   0  24        0.40        0.21      8.30 o
  -4   0  24        0.57       -1.29      3.60 o
  -3   0  24        3.20        4.17      3.91 o
  -2   0  24       15.87       18.28      4.60 o
  -1   0  24        2.12        1.55      3.76 o
 -11   1  24        0.69        0.52      4.47 o
 -10   1  24        0.36       -2.55      2.55 o
  -9   1  24        0.35        0.43      2.63 o
  -8   1  24        4.74        4.53      2.69 o
  -7   1  24        3.95        2.13      2.99 o
  -6   1  24        2.10        2.32      2.71 o
  -5   1  24        3.32        7.14      2.83 o
  -4   1  24        0.82        0.10      2.66 o
  -3   1  24        1.11       -1.18      2.54 o
  -2   1  24        0.08       -2.60      2.60 o
  -1   1  24        0.08        0.22      3.09 o
  -9   2  24        3.69        0.44      3.65 o
  -8   2  24        1.47       -1.92      3.61 o
  -7   2  24        0.00       -3.37      3.37 o
  -6   2  24       13.66        9.00      3.88 o
  -5   2  24        6.03        8.94      3.98 o
  -4   2  24        8.19        8.97      4.11 o
  -3   2  24        3.30        4.50      3.84 o
 
